# Supplementary material for: 1-(2-Chloro­benzo­yl)-3-(3-meth­oxy­phen­yl)thio­urea
Source: Acta Crystallogr Sect E Struct Rep Online. 2012 Dec 5;69(Pt 1):o19. doi: 10.1107/S1600536812048830 (PMC3588307; doi:10.1107/S1600536812048830)
Supplement: Supplementary file 1 [file e-69-00o19-sup1.cif]

##############################################################################
#                                                                            #
# This CIF contains the data in a paper accepted for publication in          #
# Acta Crystallographica Section E. It conforms to the requirements of       #
# Notes for Authors for Acta Crystallographica Section E, and has been       #
# peer reviewed under the auspices of the IUCr Commission on Journals.       #
#                                                                            #
# Full details of the Crystallographic Information File format               #
# are given in the paper "The Crystallographic Information File (CIF):       #
# a New Standard Archive File for Crystallography" by S. R. Hall, F. H.      #
# Allen and I. D. Brown [Acta Cryst. (1991), A47, 655-685].                  #
#                                                                            #
# The current version of the core CIF dictionary is obtainable from          #
# ftp://ftp.iucr.org/pub/cif_core.dic.                                       #
#                                                                            #
# Software is freely available for graphical display of the structure(s)     #
# in this CIF. For information consult the CIF software page                 #
# http://www.iucr.org/resources/cif/software.                                #
#                                                                            #
# This file may be used for bona fide research purposes within the           #
# scientific community so long as proper attribution is given to the journal # 
# article from which it was obtained.                                        #
#                                                                            #
##############################################################################
data_I
_audit_creation_method     SHELXL-97
_chemical_name_systematic
;
1-(2-Chlorobenzoyl)-3-(3-methoxyphenyl)thiourea
;
_chemical_name_common     '1-(2-Chlorobenzoyl)-3-(3-methoxyphenyl)thiourea'
_chemical_formula_moiety     'C15 H13 Cl N2 O2 S'
_chemical_formula_sum     'C15 H13 Cl N2 O2 S'
_chemical_formula_iupac     'C15 H13 Cl N2 O2 S'
_chemical_formula_weight     320.78
_chemical_melting_point     ?
_symmetry_cell_setting     triclinic
_symmetry_space_group_name_H-M     'P -1'
_symmetry_space_group_name_Hall     '-P 1'
loop_
    _symmetry_equiv_pos_as_xyz
    'x, y, z'
    '-x, -y, -z'
_cell_length_a     6.276(3)
_cell_length_b     10.202(5)
_cell_length_c     11.411(5)
_cell_angle_alpha     94.541(7)
_cell_angle_beta     93.305(6)
_cell_angle_gamma     96.918(7)
_cell_volume     721.3(6)
_cell_formula_units_Z     2
_cell_measurement_reflns_used     2546
_cell_measurement_theta_min     3.2751
_cell_measurement_theta_max     27.4835
_cell_measurement_temperature     123.1500
_exptl_crystal_description     Block
_exptl_crystal_colour     Colorless
_exptl_crystal_size_max     0.45
_exptl_crystal_size_mid     0.36
_exptl_crystal_size_min     0.20
_exptl_crystal_density_diffrn     1.477
_exptl_crystal_density_meas     ?
_exptl_crystal_density_method     'not measured'
_exptl_crystal_F_000     332
_exptl_absorpt_coefficient_mu     0.414
_exptl_absorpt_correction_type     none
_exptl_special_details
;
;
_diffrn_ambient_temperature     123(2)
_diffrn_radiation_type     MoK\a
_diffrn_radiation_wavelength     0.71070
_diffrn_radiation_source     'Rotating Anode'
_diffrn_radiation_monochromator     'Graphite Monochromator'
_diffrn_measurement_device_type     'Rigaku/MSC Mercury CCD'
_diffrn_measurement_method     \w
_diffrn_detector_area_resol_mean     14.62
_diffrn_reflns_number     5698
_diffrn_reflns_av_R_equivalents     0.0519
_diffrn_reflns_av_sigmaI/netI     0.0333
_diffrn_reflns_theta_min     3.28
_diffrn_reflns_theta_max     27.48
_diffrn_reflns_theta_full     27.48
_diffrn_measured_fraction_theta_max     0.972
_diffrn_measured_fraction_theta_full     0.972
_diffrn_reflns_limit_h_min     -8
_diffrn_reflns_limit_h_max     5
_diffrn_reflns_limit_k_min     -13
_diffrn_reflns_limit_k_max     13
_diffrn_reflns_limit_l_min     -14
_diffrn_reflns_limit_l_max     14
_refine_special_details
;
Refinement of <i>F</i>^2^ against ALL reflections. The weighted <i>R</i>-factor
<i>wR</i> and goodness of fit <i>S</i> are based on <i>F</i>^2^, conventional
<i>R</i>-factors <i>R</i> are based on <i>F</i>, with <i>F</i> set to zero for
negative <i>F</i>^2^. The threshold expression of <i>F</i>^2^ >
\s(<i>F</i>^2^) is used only for calculating <i>R</i>-factors(gt) <i>etc</i>.
and is not relevant to the choice of reflections for refinement.
<i>R</i>-factors based on <i>F</i>^2^ are statistically about twice as large
as those based on <i>F</i>, and <i>R</i>- factors based on ALL data will be
even larger.
;
_reflns_number_total     3222
_reflns_number_gt     3071
_reflns_threshold_expression     I>2sigma(I)
_refine_ls_structure_factor_coef     Fsqd
_refine_ls_matrix_type     full
_refine_ls_R_factor_all     0.0377
_refine_ls_R_factor_gt     0.0354
_refine_ls_wR_factor_gt     0.0864
_refine_ls_wR_factor_ref     0.0877
_refine_ls_goodness_of_fit_ref     1.086
_refine_ls_restrained_S_all     1.086
_refine_ls_number_reflns     3222
_refine_ls_number_parameters     191
_refine_ls_number_restraints     0
_refine_ls_hydrogen_treatment     constr
_refine_ls_weighting_scheme     calc
_refine_ls_weighting_details
         'calc w=1/[\s^2^(Fo^2^)+(0.0309P)^2^+0.5054P] where P=(Fo^2^+2Fc^2^)/3'
_atom_sites_solution_hydrogens     geom
_atom_sites_solution_primary     direct
_atom_sites_solution_secondary     difmap
_refine_ls_shift/su_max     0.001
_refine_ls_shift/su_mean     0.000
_refine_diff_density_max     0.332
_refine_diff_density_min     -0.336
_refine_ls_extinction_method     none
_refine_ls_extinction_coef     ?
loop_
    _atom_type_symbol
    _atom_type_description
    _atom_type_scat_dispersion_real
    _atom_type_scat_dispersion_imag
    _atom_type_scat_source
    'C' 'C' 0.0033 0.0016
                         'International Tables Vol C Tables 4.2.6.8 and 6.1.1.4'
    'H' 'H' 0.0000 0.0000
                         'International Tables Vol C Tables 4.2.6.8 and 6.1.1.4'
    'N' 'N' 0.0061 0.0033
                         'International Tables Vol C Tables 4.2.6.8 and 6.1.1.4'
    'O' 'O' 0.0106 0.0060
                         'International Tables Vol C Tables 4.2.6.8 and 6.1.1.4'
    'S' 'S' 0.1246 0.1234
                         'International Tables Vol C Tables 4.2.6.8 and 6.1.1.4'
    'Cl' 'Cl' 0.1484 0.1585
                         'International Tables Vol C Tables 4.2.6.8 and 6.1.1.4'
_computing_data_collection
                 'CrystalClear (Molecular Structure Corporation & Rigaku, 2001)'
_computing_cell_refinement
                 'CrystalClear (Molecular Structure Corporation & Rigaku, 2001)'
_computing_data_reduction
                 'CrystalClear (Molecular Structure Corporation & Rigaku, 2001)'
_computing_structure_solution     'SIR97 (Altomare <i>et al.</i>, 1999)'
_computing_structure_refinement     'SHELXL97 (Sheldrick, 2008)'
_computing_molecular_graphics     'ORTEPII (Johnson, 1976)'
_computing_publication_material
                 '<i>Yadokari-XG</i> (Wakita, 2001; Kabuto <i>et al.</i>, 2009)'
loop_
    _atom_site_type_symbol
    _atom_site_label
    _atom_site_fract_x
    _atom_site_fract_y
    _atom_site_fract_z
    _atom_site_U_iso_or_equiv
    _atom_site_adp_type
    _atom_site_calc_flag
    _atom_site_refinement_flags
    _atom_site_occupancy
    _atom_site_symmetry_multiplicity
    _atom_site_disorder_assembly
    _atom_site_disorder_group
    C C1 0.6542(2) 0.57142(13) 0.79707(12) 0.0144(3) Uani d . 1 1 . .
    O O1 0.58303(17) 0.56062(10) 0.89370(9) 0.0186(2) Uani d . 1 1 . .
    N N1 0.56572(19) 0.49567(12) 0.69582(11) 0.0155(2) Uani d . 1 1 . .
    H H1 0.6364 0.5052 0.6320 0.019 Uiso calc R 1 1 . .
    C C2 0.3774(2) 0.40595(13) 0.68314(13) 0.0147(3) Uani d . 1 1 . .
    S S1 0.28505(7) 0.34880(4) 0.54559(3) 0.02392(12) Uani d . 1 1 . .
    N N2 0.28727(18) 0.37856(12) 0.78283(10) 0.0148(2) Uani d . 1 1 . .
    H H2 0.3660 0.4085 0.8479 0.018 Uiso calc R 1 1 . .
    C C3 0.8470(2) 0.66726(14) 0.77733(12) 0.0149(3) Uani d . 1 1 . .
    C C4 0.8823(2) 0.79519(14) 0.83489(13) 0.0168(3) Uani d . 1 1 . .
    C C5 1.0642(3) 0.88129(15) 0.81696(14) 0.0217(3) Uani d . 1 1 . .
    H H5 1.0863 0.9678 0.8566 0.026 Uiso calc R 1 1 . .
    C C6 1.2135(2) 0.84109(16) 0.74122(15) 0.0236(3) Uani d . 1 1 . .
    H H6 1.3379 0.9001 0.7292 0.028 Uiso calc R 1 1 . .
    C C7 1.1816(2) 0.71488(16) 0.68298(14) 0.0219(3) Uani d . 1 1 . .
    H H7 1.2837 0.6875 0.6309 0.026 Uiso calc R 1 1 . .
    C C8 0.9996(2) 0.62846(15) 0.70116(13) 0.0179(3) Uani d . 1 1 . .
    H H8 0.9787 0.5420 0.6614 0.021 Uiso calc R 1 1 . .
    Cl Cl1 0.69817(6) 0.85411(4) 0.92737(3) 0.02243(11) Uani d . 1 1 . .
    C C9 0.0829(2) 0.30814(13) 0.79995(12) 0.0141(3) Uani d . 1 1 . .
    C C10 -0.0238(2) 0.20764(14) 0.72013(13) 0.0166(3) Uani d . 1 1 . .
    H H10 0.0399 0.1801 0.6503 0.020 Uiso calc R 1 1 . .
    C C11 -0.2262(2) 0.14852(14) 0.74534(13) 0.0164(3) Uani d . 1 1 . .
    C C12 -0.3209(2) 0.18776(14) 0.84774(13) 0.0181(3) Uani d . 1 1 . .
    H H12 -0.4605 0.1482 0.8627 0.022 Uiso calc R 1 1 . .
    C C13 -0.2092(2) 0.28502(15) 0.92748(13) 0.0186(3) Uani d . 1 1 . .
    H H13 -0.2712 0.3107 0.9984 0.022 Uiso calc R 1 1 . .
    C C14 -0.0068(2) 0.34540(14) 0.90434(13) 0.0169(3) Uani d . 1 1 . .
    H H14 0.0697 0.4116 0.9595 0.020 Uiso calc R 1 1 . .
    O O2 -0.34498(17) 0.04884(11) 0.67328(10) 0.0236(3) Uani d . 1 1 . .
    C C15 -0.2488(3) 0.00094(16) 0.57046(14) 0.0243(3) Uani d . 1 1 . .
    H H15C -0.2194 0.0732 0.5197 0.037 Uiso calc R 1 1 . .
    H H15A -0.3473 -0.0710 0.5274 0.037 Uiso calc R 1 1 . .
    H H15B -0.1138 -0.0322 0.5937 0.037 Uiso calc R 1 1 . .
loop_
    _atom_site_aniso_label
    _atom_site_aniso_U_11
    _atom_site_aniso_U_22
    _atom_site_aniso_U_33
    _atom_site_aniso_U_12
    _atom_site_aniso_U_13
    _atom_site_aniso_U_23
    C1 0.0126(6) 0.0132(6) 0.0166(7) -0.0001(5) -0.0020(5) 0.0008(5)
    O1 0.0193(5) 0.0203(5) 0.0144(5) -0.0045(4) 0.0003(4) 0.0006(4)
    N1 0.0148(6) 0.0161(6) 0.0139(6) -0.0037(4) 0.0018(4) -0.0010(4)
    C2 0.0147(6) 0.0110(6) 0.0176(7) -0.0007(5) 0.0001(5) -0.0003(5)
    S1 0.0298(2) 0.0236(2) 0.01342(19) -0.01405(15) 0.00077(14) -0.00207(14)
    N2 0.0127(5) 0.0153(6) 0.0147(6) -0.0028(4) -0.0013(4) -0.0005(4)
    C3 0.0137(6) 0.0156(6) 0.0141(6) -0.0021(5) -0.0029(5) 0.0029(5)
    C4 0.0175(7) 0.0171(7) 0.0147(6) -0.0009(5) -0.0030(5) 0.0017(5)
    C5 0.0230(7) 0.0183(7) 0.0207(7) -0.0069(6) -0.0058(6) 0.0030(6)
    C6 0.0161(7) 0.0268(8) 0.0260(8) -0.0070(6) -0.0048(6) 0.0099(6)
    C7 0.0136(7) 0.0283(8) 0.0239(8) 0.0003(6) 0.0003(5) 0.0071(6)
    C8 0.0148(6) 0.0184(7) 0.0197(7) 0.0001(5) -0.0022(5) 0.0026(5)
    Cl1 0.0263(2) 0.01867(18) 0.02099(19) 0.00013(14) 0.00284(14) -0.00308(13)
    C9 0.0124(6) 0.0128(6) 0.0164(7) -0.0008(5) -0.0007(5) 0.0031(5)
    C10 0.0163(7) 0.0162(7) 0.0163(7) -0.0011(5) 0.0027(5) -0.0015(5)
    C11 0.0152(6) 0.0144(6) 0.0183(7) -0.0021(5) -0.0003(5) -0.0002(5)
    C12 0.0144(6) 0.0178(7) 0.0220(7) -0.0003(5) 0.0042(5) 0.0033(5)
    C13 0.0204(7) 0.0188(7) 0.0168(7) 0.0020(5) 0.0047(5) 0.0009(5)
    C14 0.0186(7) 0.0150(6) 0.0159(7) -0.0002(5) -0.0004(5) -0.0005(5)
    O2 0.0190(5) 0.0236(6) 0.0239(6) -0.0095(4) 0.0047(4) -0.0077(4)
    C15 0.0230(7) 0.0252(8) 0.0220(8) -0.0020(6) 0.0012(6) -0.0074(6)
_geom_special_details
;
All e.s.d.'s (except the e.s.d. in the dihedral angle between two l.s. planes)
are estimated using the full covariance matrix. The cell e.s.d.'s are taken
into account individually in the estimation of e.s.d.'s in distances, angles
and torsion angles; correlations between e.s.d.'s in cell parameters are only
used when they are defined by crystal symmetry. An approximate (isotropic)
treatment of cell e.s.d.'s is used for estimating e.s.d.'s involving l.s.
planes.
;
loop_
    _geom_bond_atom_site_label_1
    _geom_bond_atom_site_label_2
    _geom_bond_site_symmetry_2
    _geom_bond_distance
    _geom_bond_publ_flag
    C1 O1 . 1.2213(18) ?
    C1 N1 . 1.3862(18) ?
    C1 C3 . 1.5007(19) ?
    N1 C2 . 1.3981(18) ?
    N1 H1 . 0.8800 ?
    C2 N2 . 1.3334(19) ?
    C2 S1 . 1.6758(16) ?
    N2 C9 . 1.4243(18) ?
    N2 H2 . 0.8800 ?
    C3 C4 . 1.401(2) ?
    C3 C8 . 1.401(2) ?
    C4 C5 . 1.389(2) ?
    C4 Cl1 . 1.7370(16) ?
    C5 C6 . 1.387(2) ?
    C5 H5 . 0.9500 ?
    C6 C7 . 1.388(2) ?
    C6 H6 . 0.9500 ?
    C7 C8 . 1.392(2) ?
    C7 H7 . 0.9500 ?
    C8 H8 . 0.9500 ?
    C9 C14 . 1.392(2) ?
    C9 C10 . 1.3948(19) ?
    C10 C11 . 1.394(2) ?
    C10 H10 . 0.9500 ?
    C11 O2 . 1.3713(17) ?
    C11 C12 . 1.394(2) ?
    C12 C13 . 1.385(2) ?
    C12 H12 . 0.9500 ?
    C13 C14 . 1.393(2) ?
    C13 H13 . 0.9500 ?
    C14 H14 . 0.9500 ?
    O2 C15 . 1.4288(19) ?
    C15 H15C . 0.9800 ?
    C15 H15A . 0.9800 ?
    C15 H15B . 0.9800 ?
loop_
    _geom_angle_atom_site_label_1
    _geom_angle_atom_site_label_2
    _geom_angle_atom_site_label_3
    _geom_angle_site_symmetry_1
    _geom_angle_site_symmetry_3
    _geom_angle
    _geom_angle_publ_flag
    O1 C1 N1 . . 123.20(13) ?
    O1 C1 C3 . . 122.98(12) ?
    N1 C1 C3 . . 113.82(12) ?
    C1 N1 C2 . . 127.64(12) ?
    C1 N1 H1 . . 116.2 ?
    C2 N1 H1 . . 116.2 ?
    N2 C2 N1 . . 115.74(12) ?
    N2 C2 S1 . . 127.15(11) ?
    N1 C2 S1 . . 117.08(11) ?
    C2 N2 C9 . . 129.80(12) ?
    C2 N2 H2 . . 115.1 ?
    C9 N2 H2 . . 115.1 ?
    C4 C3 C8 . . 118.29(13) ?
    C4 C3 C1 . . 121.86(13) ?
    C8 C3 C1 . . 119.84(13) ?
    C5 C4 C3 . . 120.81(14) ?
    C5 C4 Cl1 . . 117.49(12) ?
    C3 C4 Cl1 . . 121.67(11) ?
    C6 C5 C4 . . 120.05(14) ?
    C6 C5 H5 . . 120.0 ?
    C4 C5 H5 . . 120.0 ?
    C5 C6 C7 . . 120.15(14) ?
    C5 C6 H6 . . 119.9 ?
    C7 C6 H6 . . 119.9 ?
    C6 C7 C8 . . 119.81(15) ?
    C6 C7 H7 . . 120.1 ?
    C8 C7 H7 . . 120.1 ?
    C7 C8 C3 . . 120.88(14) ?
    C7 C8 H8 . . 119.6 ?
    C3 C8 H8 . . 119.6 ?
    C14 C9 C10 . . 120.87(13) ?
    C14 C9 N2 . . 115.32(12) ?
    C10 C9 N2 . . 123.81(13) ?
    C11 C10 C9 . . 118.42(13) ?
    C11 C10 H10 . . 120.8 ?
    C9 C10 H10 . . 120.8 ?
    O2 C11 C12 . . 115.39(13) ?
    O2 C11 C10 . . 123.32(13) ?
    C12 C11 C10 . . 121.30(13) ?
    C13 C12 C11 . . 119.29(13) ?
    C13 C12 H12 . . 120.4 ?
    C11 C12 H12 . . 120.4 ?
    C12 C13 C14 . . 120.44(13) ?
    C12 C13 H13 . . 119.8 ?
    C14 C13 H13 . . 119.8 ?
    C9 C14 C13 . . 119.61(13) ?
    C9 C14 H14 . . 120.2 ?
    C13 C14 H14 . . 120.2 ?
    C11 O2 C15 . . 117.13(12) ?
    O2 C15 H15C . . 109.5 ?
    O2 C15 H15A . . 109.5 ?
    H15C C15 H15A . . 109.5 ?
    O2 C15 H15B . . 109.5 ?
    H15C C15 H15B . . 109.5 ?
    H15A C15 H15B . . 109.5 ?
loop_
    _geom_torsion_atom_site_label_1
    _geom_torsion_atom_site_label_2
    _geom_torsion_atom_site_label_3
    _geom_torsion_atom_site_label_4
    _geom_torsion_site_symmetry_1
    _geom_torsion_site_symmetry_2
    _geom_torsion_site_symmetry_3
    _geom_torsion_site_symmetry_4
    _geom_torsion
    _geom_torsion_publ_flag
    O1 C1 N1 C2 . . . . 6.0(2) ?
    C3 C1 N1 C2 . . . . -174.52(13) ?
    C1 N1 C2 N2 . . . . -8.8(2) ?
    C1 N1 C2 S1 . . . . 169.20(12) ?
    N1 C2 N2 C9 . . . . 169.91(13) ?
    S1 C2 N2 C9 . . . . -7.9(2) ?
    O1 C1 C3 C4 . . . . -39.5(2) ?
    N1 C1 C3 C4 . . . . 141.05(14) ?
    O1 C1 C3 C8 . . . . 139.31(15) ?
    N1 C1 C3 C8 . . . . -40.16(18) ?
    C8 C3 C4 C5 . . . . -0.1(2) ?
    C1 C3 C4 C5 . . . . 178.72(13) ?
    C8 C3 C4 Cl1 . . . . 177.95(11) ?
    C1 C3 C4 Cl1 . . . . -3.24(19) ?
    C3 C4 C5 C6 . . . . 0.1(2) ?
    Cl1 C4 C5 C6 . . . . -178.03(12) ?
    C4 C5 C6 C7 . . . . 0.1(2) ?
    C5 C6 C7 C8 . . . . -0.3(2) ?
    C6 C7 C8 C3 . . . . 0.3(2) ?
    C4 C3 C8 C7 . . . . -0.1(2) ?
    C1 C3 C8 C7 . . . . -178.91(13) ?
    C2 N2 C9 C14 . . . . -151.59(15) ?
    C2 N2 C9 C10 . . . . 28.9(2) ?
    C14 C9 C10 C11 . . . . 2.3(2) ?
    N2 C9 C10 C11 . . . . -178.27(13) ?
    C9 C10 C11 O2 . . . . -179.88(14) ?
    C9 C10 C11 C12 . . . . -0.2(2) ?
    O2 C11 C12 C13 . . . . 177.99(13) ?
    C10 C11 C12 C13 . . . . -1.7(2) ?
    C11 C12 C13 C14 . . . . 1.6(2) ?
    C10 C9 C14 C13 . . . . -2.4(2) ?
    N2 C9 C14 C13 . . . . 178.10(13) ?
    C12 C13 C14 C9 . . . . 0.4(2) ?
    C12 C11 O2 C15 . . . . -176.82(14) ?
    C10 C11 O2 C15 . . . . 2.9(2) ?
loop_
    _geom_hbond_atom_site_label_D
    _geom_hbond_atom_site_label_H
    _geom_hbond_atom_site_label_A
    _geom_hbond_site_symmetry_A
    _geom_hbond_distance_DH
    _geom_hbond_distance_HA
    _geom_hbond_distance_DA
    _geom_hbond_angle_DHA
    N2 H2 O1 . 0.88 1.95 2.6500(17) 135
    N1 H1 S1 2_666 0.88 2.64 3.4080(17) 146
data_global
_journal_date_recd_electronic     2012-11-19
_journal_date_accepted     2012-11-28
_journal_name_full     'Acta Crystallographica, Section E'
_journal_year     2013
_journal_volume     69
_journal_issue      1
_journal_page_first     o19
_journal_page_last     o19
_journal_paper_category     QO
_journal_paper_doi     10.1107/S1600536812048830
_journal_coeditor_code     MW2100
_publ_contact_author_name
;
'Badshah, Amin'
;
_publ_contact_author_address
;
Department of Chemistry
Quaid-i-Azam University Islamabad
45320-Pakistan
;
_publ_contact_author_email     'aminbadshah@yahoo.com, mkhawarrauf@yahoo.co.uk'
_publ_contact_author_fax     ?
_publ_contact_author_phone     ?
_publ_section_title
;
1-(2-Chlorobenzoyl)-3-(3-methoxyphenyl)thiourea
;
loop_
    _publ_author_name
    _publ_author_address
    'Rauf, M. Khawar'
;
Department of Chemistry
Quaid-i-Azam University
Islamabad 45320
Pakistan
;
    'Ebihara, Masahiro'
;
Department of Chemistry, Faculty of Engineering
Gifu University Yanagido, Gifu 501-1193, Japan
;
    'Badshah, Amin'
;
Department of Chemistry
Quaid-i-Azam University
Islamabad 45320
Pakistan
;
