# Supplementary material for: 1-(2-Chloro­benzo­yl)-3-(3-meth­oxy­phen­yl)thio­urea
Source: Acta Crystallogr Sect E Struct Rep Online. 2012 Dec 5;69(Pt 1):o19. doi: 10.1107/S1600536812048830 (PMC3588307; doi:10.1107/S1600536812048830)
Supplement: Supplementary file 2 [file e-69-00o19-Isup2.hkl]

# 
# h,k,l, Fc-squared, Fo-squared, sigma(Fo-squared) and status flag 
# 
data_I
_shelx_title ' ' 
_shelx_refln_list_code          4 
_shelx_F_calc_maximum       57.99 
_exptl_crystal_F_000       332.00 
_reflns_d_resolution_high  0.7701 
 
loop_ 
 _symmetry_equiv_pos_as_xyz 
 'x, y, z' 
 '-x, -y, -z' 
 
_cell_length_a     6.2758 
_cell_length_b    10.2020 
_cell_length_c    11.4107 
_cell_angle_alpha  94.541 
_cell_angle_beta   93.305 
_cell_angle_gamma  96.918 
 
_shelx_F_squared_multiplier     1.000 
 
loop_ 
 _refln_index_h 
 _refln_index_k 
 _refln_index_l 
 _refln_F_squared_calc 
 _refln_F_squared_meas 
 _refln_F_squared_sigma 
 _refln_observed_status 
   1   0   0       52.45       49.64      1.17 o 
   4   0   0      154.29      160.42      8.20 o 
   5   0   0       68.34       69.62      5.28 o 
   6   0   0       18.59       16.33      0.99 o 
   7   0   0      126.68      131.95      2.73 o 
   8   0   0       37.74       31.17      2.00 o 
  -8   1   0       58.38       54.89      2.37 o 
  -7   1   0      279.15      257.91      6.53 o 
  -6   1   0      556.34      549.24     15.38 o 
  -5   1   0      216.13      225.28      5.03 o 
  -4   1   0      865.05      894.32     50.32 o 
   3   1   0       12.13       24.61      1.32 o 
   4   1   0      522.10      522.84     26.11 o 
   5   1   0       46.72       46.33      3.65 o 
   6   1   0      882.41      865.00     23.94 o 
   7   1   0       31.71       32.97      1.72 o 
  -8   2   0       11.03        8.97      1.20 o 
  -7   2   0        3.75        5.79      1.00 o 
  -6   2   0      190.58      182.63      4.80 o 
  -5   2   0        1.44        0.81      0.40 o 
  -4   2   0      290.99      296.63      5.18 o 
  -3   2   0        3.02        4.58      0.21 o 
  -2   2   0     1059.71     1038.22     13.60 o 
   0   2   0      458.68      475.09      7.09 o 
   1   2   0       26.48       21.10      0.40 o 
   2   2   0        7.59        9.76      1.65 o 
   3   2   0      154.85      168.66      4.85 o 
   4   2   0       32.16       27.14      0.76 o 
   5   2   0      172.45      172.77     10.00 o 
   6   2   0        2.84        3.62      0.84 o 
   7   2   0       35.88       35.95      1.76 o 
  -7   3   0       57.25       57.81      1.98 o 
  -6   3   0        1.16        2.17      0.37 o 
  -5   3   0        0.71        0.29      0.50 o 
  -4   3   0       56.80       44.65      2.12 o 
  -3   3   0       71.35       65.29      0.93 o 
  -2   3   0     1651.77     1756.01    111.22 o 
   0   3   0       26.92       31.02      2.32 o 
   1   3   0      137.54      141.81      3.50 o 
   2   3   0      235.74      250.60      4.11 o 
   3   3   0      132.88      148.31      2.07 o 
   4   3   0       46.68       41.02      3.44 o 
   5   3   0        0.88        2.05      0.48 o 
   6   3   0       23.66       21.93      1.43 o 
   7   3   0        0.52        0.66      0.57 o 
  -7   4   0       71.88       64.97      3.14 o 
  -6   4   0       78.12       75.21      3.06 o 
  -5   4   0      583.75      578.71      5.57 o 
  -4   4   0      148.37      149.04      2.96 o 
  -3   4   0     1955.88     2072.19     43.76 o 
  -2   4   0     2216.95     2364.47     86.44 o 
  -1   4   0      404.64      448.30      6.11 o 
   1   4   0       95.68       90.25      2.28 o 
   2   4   0        9.57        9.76      0.71 o 
   3   4   0      335.93      343.85      3.88 o 
   4   4   0      348.22      329.03      4.06 o 
   5   4   0       24.60       32.98      0.86 o 
   6   4   0        0.00        1.83      1.10 o 
   7   4   0       88.60       88.94      2.53 o 
  -7   5   0       15.89       13.97      0.71 o 
  -6   5   0      488.60      524.19     14.71 o 
  -5   5   0        7.60        5.53      0.61 o 
  -4   5   0      495.80      484.65      9.82 o 
  -3   5   0     1712.14     1901.15     22.80 o 
  -2   5   0       82.86       57.46      3.16 o 
  -1   5   0     1268.19     1217.95     19.96 o 
   0   5   0       79.10       82.90      4.74 o 
   1   5   0      859.33      830.93     18.51 o 
   2   5   0      223.08      244.25      5.71 o 
   3   5   0       27.71       27.48      1.18 o 
   4   5   0      724.38      755.46     12.58 o 
   5   5   0       13.94       13.13      1.14 o 
   6   5   0      288.24      253.14      3.42 o 
   7   5   0      101.03      121.09      2.97 o 
  -7   6   0       25.97       23.47      1.14 o 
  -6   6   0        1.22        1.53      0.69 o 
  -5   6   0       42.10       37.87      1.10 o 
  -4   6   0       35.94       31.15      0.71 o 
  -3   6   0       29.31       36.46      0.95 o 
  -2   6   0        1.12        0.69      0.77 o 
  -1   6   0      180.84      221.42     10.22 o 
   0   6   0     1565.06     1637.74     37.49 o 
   1   6   0        0.33        3.76      0.78 o 
   2   6   0     1647.91     1569.30     13.58 o 
   3   6   0      310.65      304.74      7.35 o 
   4   6   0      878.17      860.18     14.84 o 
   5   6   0      402.77      405.79      9.84 o 
   6   6   0        0.96        1.45      0.61 o 
  -7   7   0      196.94      191.01     13.85 o 
  -6   7   0       76.85       69.91      2.83 o 
  -5   7   0       17.40       15.99      0.70 o 
  -4   7   0       14.17       16.24      0.97 o 
  -3   7   0        0.02        1.25      0.67 o 
  -2   7   0       18.54       23.93      0.62 o 
  -1   7   0      141.10      147.46      2.42 o 
   0   7   0       51.43       57.45      2.41 o 
   1   7   0       37.23       35.07      1.55 o 
   2   7   0      797.07      866.87     19.74 o 
   3   7   0      188.51      205.82      5.21 o 
   4   7   0       42.73       37.40      1.75 o 
   5   7   0        1.16        1.37      1.24 o 
   6   7   0        2.89        4.34      1.14 o 
  -7   8   0      101.61       97.82      2.29 o 
  -6   8   0       26.90       27.71      1.13 o 
  -5   8   0        7.92        6.83      0.58 o 
  -4   8   0      895.94     1031.50     26.62 o 
  -3   8   0      196.51      194.35      1.66 o 
  -2   8   0      367.50      380.92      9.42 o 
  -1   8   0      116.89      124.10      4.36 o 
   0   8   0        5.12        4.02      0.41 o 
   1   8   0      154.49      164.51      4.97 o 
   2   8   0       20.92       64.52      2.33 o 
   3   8   0       68.35       63.31      2.19 o 
   4   8   0       53.13       53.93      2.23 o 
   5   8   0        5.72        6.54      1.25 o 
  -6   9   0      167.07      155.40      2.50 o 
  -5   9   0        1.02        1.49      0.48 o 
  -4   9   0      108.29      105.24      2.54 o 
  -3   9   0      314.41      296.90     10.71 o 
  -2   9   0        0.43        0.68      0.36 o 
  -1   9   0      401.23      415.94      4.80 o 
   0   9   0        0.84        2.66      1.66 o 
   1   9   0       11.06       15.25      1.22 o 
   2   9   0      308.99      317.06      7.43 o 
   3   9   0      465.67      472.09     15.20 o 
   4   9   0      160.44      170.20      4.16 o 
   5   9   0       60.92       66.64      3.13 o 
  -6  10   0       20.59       20.24      1.83 o 
  -5  10   0        1.34        2.12      0.96 o 
  -4  10   0      154.97      142.95      3.63 o 
  -3  10   0      102.20      108.78      2.57 o 
  -2  10   0      158.48      181.52      4.77 o 
  -1  10   0      333.77      340.78      8.63 o 
   0  10   0      174.74      179.83      3.70 o 
   1  10   0       16.95       13.99      0.76 o 
   2  10   0      420.84      445.17     10.59 o 
   3  10   0      204.25      208.86      5.36 o 
   4  10   0       26.92       29.14      1.87 o 
  -5  11   0       28.92       26.79      2.05 o 
  -3  11   0        0.66        0.30      1.23 o 
  -2  11   0       56.00       60.42      2.28 o 
  -1  11   0       58.17       62.34      1.95 o 
   0  11   0       33.63       32.07      1.66 o 
   1  11   0      300.25      326.44      6.31 o 
   2  11   0      112.79      112.14      2.66 o 
   3  11   0       21.66       23.92      1.88 o 
  -4  12   0      100.77       89.09      3.93 o 
  -3  12   0        3.40        4.04      0.86 o 
  -2  12   0       19.40       18.76      1.41 o 
  -1  12   0      102.14       92.46      2.60 o 
   0  12   0        0.73        1.49      0.64 o 
   1  12   0       56.10       52.29      2.28 o 
   2  12   0        8.17        7.71      1.32 o 
  -2  13   0        0.01        0.92      0.90 o 
  -1  13   0        1.43        1.60      0.65 o 
   0  13   0       22.06       22.14      1.81 o 
   0 -13   1        6.88        9.57      1.21 o 
   1 -13   1       13.17       11.69      1.27 o 
  -2 -12   1       45.62       43.44      2.02 o 
  -1 -12   1      300.67      317.83      6.39 o 
   0 -12   1        1.91        3.66      0.92 o 
   1 -12   1      165.79      167.94      6.53 o 
   2 -12   1      141.21      147.84      2.68 o 
   4 -12   1      204.29      183.68      3.98 o 
  -3 -11   1        1.73        3.20      1.49 o 
  -2 -11   1      138.62      154.51      2.96 o 
  -1 -11   1        3.42        5.84      1.14 o 
   0 -11   1      190.46      204.93      6.95 o 
   1 -11   1       70.78       65.76      6.95 o 
   2 -11   1      153.79      152.17      4.21 o 
   3 -11   1      171.98      171.73      4.25 o 
   4 -11   1       10.24        9.22      0.84 o 
   5 -11   1       98.60       89.28      2.05 o 
  -4 -10   1       53.40       61.81      2.86 o 
  -3 -10   1        4.65        4.30      0.92 o 
  -2 -10   1       19.36       18.22      1.35 o 
  -1 -10   1      169.40      172.33      3.88 o 
   0 -10   1       12.24       11.81      0.69 o 
   1 -10   1       70.85       66.89      1.41 o 
   2 -10   1      213.77      210.33      5.06 o 
   3 -10   1        5.26        5.81      0.82 o 
   4 -10   1        2.20        1.27      0.51 o 
   5 -10   1      171.90      162.48      5.54 o 
   6 -10   1        0.05        1.10      0.94 o 
  -5  -9   1      104.84       92.15      3.34 o 
  -4  -9   1      240.26      239.38      3.86 o 
  -3  -9   1       15.66       15.71      1.33 o 
  -2  -9   1     1125.40     1193.78     27.15 o 
  -1  -9   1       53.80       52.75      1.56 o 
   0  -9   1        0.01        0.79      0.90 o 
   1  -9   1       43.76       48.24      1.08 o 
   2  -9   1       73.25       77.04      3.35 o 
   3  -9   1        0.11        1.33      0.65 o 
   4  -9   1        0.73        1.30      0.62 o 
   5  -9   1       56.57       49.65      4.21 o 
   6  -9   1        1.67        1.59      1.56 o 
  -5  -8   1        0.90        1.68      0.93 o 
  -4  -8   1      223.72      214.22      6.58 o 
  -3  -8   1      411.06      389.38      6.75 o 
  -2  -8   1      168.46      182.34      2.50 o 
  -1  -8   1      553.84      554.37     12.60 o 
   0  -8   1       22.83       26.75      0.84 o 
   1  -8   1      815.03      825.69     30.94 o 
   2  -8   1      379.03      383.96      7.73 o 
   3  -8   1        0.11        0.86      0.70 o 
   4  -8   1      965.73     1024.23     33.12 o 
   5  -8   1       93.22       84.98      2.78 o 
   6  -8   1        0.60        1.29      0.56 o 
   7  -8   1      112.96       98.96     12.03 o 
  -6  -7   1      152.09      153.67      3.89 o 
  -5  -7   1       31.46       29.42      1.73 o 
  -4  -7   1      161.91      154.61      4.32 o 
  -3  -7   1      369.39      359.16     10.24 o 
  -2  -7   1     1414.44     1430.43     22.97 o 
  -1  -7   1      175.20      182.80      5.97 o 
   0  -7   1      693.63      686.87     15.10 o 
   1  -7   1      621.94      602.16     19.93 o 
   2  -7   1      105.52       94.82      1.34 o 
   3  -7   1      827.39      875.45     34.70 o 
   4  -7   1       64.22       58.59      3.48 o 
   5  -7   1      119.60      115.59      3.90 o 
   6  -7   1       25.09       20.45      1.01 o 
   7  -7   1       61.71       64.54      2.01 o 
  -6  -6   1       98.62       94.75      3.18 o 
  -5  -6   1       34.80       35.42      1.70 o 
  -4  -6   1        0.07        2.47      1.11 o 
  -3  -6   1      385.61      390.05      6.56 o 
  -2  -6   1        1.27        1.08      0.44 o 
  -1  -6   1     1638.47     1682.46     35.64 o 
   0  -6   1      967.93      942.02     21.06 o 
   1  -6   1       44.26       38.45      4.12 o 
   2  -6   1      981.69     1018.83     24.08 o 
   3  -6   1       74.52       70.64      2.17 o 
   4  -6   1       92.03       88.39      4.30 o 
   5  -6   1        0.17        1.45      0.50 o 
   6  -6   1      169.09      166.66      7.13 o 
   7  -6   1       38.86       38.74      3.09 o 
  -7  -5   1       99.08      104.93      2.76 o 
  -6  -5   1        0.99        1.53      0.78 o 
  -5  -5   1       78.87       63.05      2.95 o 
  -4  -5   1       61.65       55.16      1.85 o 
  -3  -5   1        0.02        0.52      0.35 o 
  -2  -5   1      505.07      514.40      8.35 o 
  -1  -5   1      289.58      307.12      6.99 o 
   0  -5   1       24.04       31.07      1.35 o 
   1  -5   1      141.89      169.78      2.83 o 
   2  -5   1      315.59      342.10      9.06 o 
   4  -5   1      353.39      387.05     11.60 o 
   5  -5   1        2.03        1.45      0.38 o 
   6  -5   1       12.38       15.63      1.92 o 
   7  -5   1        7.04        6.64      0.70 o 
  -7  -4   1        0.00        3.37      1.34 o 
  -6  -4   1       47.44       46.37      1.98 o 
  -5  -4   1      573.43      488.83      8.60 o 
  -4  -4   1      172.39      154.76      3.26 o 
  -3  -4   1      191.69      152.78      2.97 o 
  -2  -4   1      241.56      264.55      3.00 o 
   0  -4   1      951.79      966.67     22.76 o 
   1  -4   1      749.82      695.60     11.11 o 
   2  -4   1      427.91      400.81      9.35 o 
   3  -4   1      358.05      359.37      7.41 o 
   4  -4   1       17.13       15.84      1.40 o 
   5  -4   1       13.19       12.43      0.99 o 
   6  -4   1       55.31       50.68      4.43 o 
   7  -4   1       15.49       11.56      0.86 o 
  -7  -3   1      182.34      184.64      5.13 o 
  -6  -3   1      116.57       98.11      2.70 o 
  -5  -3   1      323.37      343.61     19.39 o 
  -4  -3   1      111.46      108.16      4.59 o 
  -3  -3   1      247.83      209.70      3.94 o 
  -1  -3   1       36.03       30.06      1.00 o 
   0  -3   1     1956.14     1834.59     25.99 o 
   2  -3   1      618.85      675.75     17.03 o 
   3  -3   1      175.59      170.54      2.26 o 
   4  -3   1       81.59       94.82      4.64 o 
   5  -3   1      783.66      816.89      4.93 o 
   6  -3   1      105.06      103.15      2.10 o 
   7  -3   1       20.78       22.43      1.31 o 
  -7  -2   1        1.69        3.94      1.42 o 
  -6  -2   1        5.21        9.94      1.10 o 
  -5  -2   1      178.13      178.10     15.94 o 
  -4  -2   1      538.39      573.40     24.75 o 
  -3  -2   1     1488.53     1451.69     22.51 o 
  -2  -2   1       13.84       16.30      0.49 o 
   1  -2   1      609.25      659.16     13.33 o 
   2  -2   1        0.69        1.55      0.23 o 
   3  -2   1      898.52      922.94     32.24 o 
   4  -2   1      820.20      786.00     48.89 o 
   5  -2   1      200.99      193.62      2.83 o 
   6  -2   1      575.22      566.27     12.87 o 
   7  -2   1       30.56       27.64      1.55 o 
  -7  -1   1       34.52       33.38      2.03 o 
  -6  -1   1       38.33       31.27      1.82 o 
  -5  -1   1      114.82      101.80      3.61 o 
  -4  -1   1      203.72      233.29     21.63 o 
  -3  -1   1     1645.80     1718.23     25.51 o 
  -2  -1   1      587.56      582.84     22.73 o 
  -1  -1   1      975.08     1021.50     22.73 o 
   1  -1   1      373.63      392.29      7.82 o 
   2  -1   1       24.24       17.90      0.72 o 
   3  -1   1      460.30      450.09     15.34 o 
   4  -1   1      472.73      517.40     37.34 o 
   5  -1   1      191.38      180.07     15.42 o 
   6  -1   1       51.33       52.37      1.72 o 
   7  -1   1      146.33      139.19      2.57 o 
   8  -1   1       38.53       37.18      2.00 o 
  -8   0   1       55.51       46.92      2.24 o 
  -7   0   1       37.56       27.55      1.52 o 
  -6   0   1        0.10        0.92      0.43 o 
  -5   0   1       97.62       88.38      3.52 o 
  -4   0   1      123.51      115.78      2.91 o 
  -3   0   1      157.35      150.40      2.79 o 
  -2   0   1      222.29      230.41      4.99 o 
   1   0   1      394.59      360.21     19.78 o 
   2   0   1     1491.79     1503.92     60.39 o 
   3   0   1       43.54       47.27      1.39 o 
   4   0   1       13.25        7.32      1.20 o 
   5   0   1       19.62       19.58      2.08 o 
   6   0   1       69.67       81.99      4.05 o 
   7   0   1       27.81       24.22      1.49 o 
   8   0   1       21.67       24.37      1.67 o 
  -8   1   1        6.64        4.72      0.90 o 
  -7   1   1       12.26       16.05      1.35 o 
  -6   1   1       79.53       83.69      2.31 o 
  -5   1   1      709.54      678.19      9.31 o 
  -4   1   1     1178.41     1216.34     19.40 o 
  -3   1   1      298.46      301.77     22.34 o 
  -2   1   1      346.22      345.62     26.76 o 
  -1   1   1      149.89      146.51      3.35 o 
   2   1   1        2.62        2.95      0.27 o 
   3   1   1     1542.92     1704.31     59.84 o 
   4   1   1       16.97       15.48      0.55 o 
   5   1   1       43.10       44.81      3.18 o 
   6   1   1        9.51       10.91      0.65 o 
   7   1   1       11.70        9.49      1.07 o 
  -8   2   1       14.42       15.35      1.41 o 
  -7   2   1       17.80       14.15      1.25 o 
  -6   2   1        1.07        1.62      0.40 o 
  -5   2   1      462.83      455.35      5.84 o 
  -4   2   1       61.47       53.83      3.61 o 
  -3   2   1      893.90      818.95     10.44 o 
  -2   2   1       86.90       92.27      1.22 o 
   3   2   1      144.82      117.55      4.42 o 
   4   2   1      348.83      339.39     12.91 o 
   5   2   1      147.97      145.69      5.62 o 
   6   2   1      401.43      380.10      3.94 o 
   7   2   1        0.47        0.18      1.23 o 
  -8   3   1       14.13        9.40      1.12 o 
  -7   3   1       48.28       46.14      1.85 o 
  -6   3   1       79.77       72.97      1.35 o 
  -5   3   1      132.11      122.76      2.17 o 
  -4   3   1      501.14      495.03      3.60 o 
  -3   3   1     1252.29     1318.65     21.65 o 
  -2   3   1      484.87      446.69      3.49 o 
  -1   3   1       61.80       51.39      1.16 o 
   1   3   1      487.75      505.53     13.44 o 
   2   3   1      326.01      284.91      4.47 o 
   3   3   1      672.21      654.08     23.44 o 
   4   3   1        0.09        0.11      0.85 o 
   5   3   1      802.48      834.95     28.58 o 
   6   3   1       96.77       82.98      2.67 o 
   7   3   1      100.85       94.15      2.36 o 
  -7   4   1       72.67       70.41      2.39 o 
  -6   4   1        0.10        2.16      0.68 o 
  -5   4   1        6.22        3.74      0.43 o 
  -4   4   1       62.88       61.44      1.25 o 
  -3   4   1      191.31      194.23      2.32 o 
  -2   4   1       31.38       28.99      1.03 o 
  -1   4   1      241.19      266.42      3.91 o 
   0   4   1        0.42        1.24      0.44 o 
   1   4   1        0.71        0.97      0.51 o 
   2   4   1       22.88       13.86      0.79 o 
   3   4   1      138.54      134.74      2.10 o 
   4   4   1        4.00        4.61      0.78 o 
   5   4   1       38.75       34.37      1.63 o 
   6   4   1      247.30      248.17      5.24 o 
   7   4   1        2.85        4.67      1.09 o 
  -7   5   1        9.42        7.16      0.68 o 
  -6   5   1      147.71      138.00      2.65 o 
  -5   5   1        0.00        1.72      0.75 o 
  -4   5   1        2.84        9.06      0.70 o 
  -3   5   1      159.63      170.51      8.04 o 
  -2   5   1      149.55      155.94      1.31 o 
  -1   5   1       22.44       32.81      2.00 o 
   1   5   1      152.90      151.78      4.43 o 
   2   5   1       11.76       10.52      0.71 o 
   3   5   1       62.37       62.26      1.82 o 
   4   5   1      411.16      402.15      6.63 o 
   5   5   1       37.52       35.88      1.69 o 
   6   5   1       44.47       35.70      1.91 o 
   7   5   1        3.16        2.16      0.81 o 
  -7   6   1        2.03        2.58      0.44 o 
  -6   6   1      377.63      402.63      7.75 o 
  -5   6   1       48.43       42.83      1.04 o 
  -4   6   1      222.66      236.95      3.68 o 
  -3   6   1      925.79     1008.37     18.24 o 
  -2   6   1       21.11       27.13      1.48 o 
  -1   6   1      159.78      148.39      2.75 o 
   0   6   1      480.89      548.08     20.43 o 
   1   6   1        1.15        1.76      0.52 o 
   2   6   1      284.32      288.79      6.87 o 
   3   6   1      179.94      185.87      2.77 o 
   4   6   1       42.23       41.01      2.00 o 
   5   6   1        0.25        0.91      0.54 o 
   6   6   1       80.25       88.01      3.10 o 
  -7   7   1        2.77        2.22      0.57 o 
  -6   7   1        1.55        1.57      0.82 o 
  -5   7   1      105.82      111.55      3.52 o 
  -4   7   1      125.49      137.90      3.01 o 
  -3   7   1      163.25      164.60      2.78 o 
  -2   7   1      412.58      426.31      6.85 o 
  -1   7   1        2.30        1.80      0.69 o 
   0   7   1     1106.53     1194.53     41.08 o 
   1   7   1      173.70      179.23      3.30 o 
   2   7   1        9.25        9.01      0.90 o 
   3   7   1     1198.20     1224.22     38.17 o 
   4   7   1       30.18       29.66      1.55 o 
   5   7   1      255.61      260.91      5.06 o 
   6   7   1        3.09        2.26      0.85 o 
  -7   8   1        8.47        9.26      2.66 o 
  -6   8   1       80.59       82.75      2.71 o 
  -5   8   1       30.76       29.00      1.29 o 
  -4   8   1        0.21        1.69      0.69 o 
  -3   8   1      242.17      260.22      8.88 o 
  -2   8   1       45.11       42.53      0.91 o 
  -1   8   1      123.72      121.13      1.82 o 
   0   8   1       60.00       64.20      2.53 o 
   1   8   1       94.07       95.11      2.82 o 
   2   8   1       68.56       64.23      1.96 o 
   3   8   1      161.04      161.78      3.67 o 
   4   8   1      383.36      390.10      9.36 o 
   5   8   1      127.94      133.17      4.02 o 
  -6   9   1        0.61        1.32      0.59 o 
  -5   9   1        2.75        3.39      1.10 o 
  -4   9   1       81.97       85.05      4.75 o 
  -3   9   1      190.23      194.96      3.25 o 
  -2   9   1       64.22       63.26      2.43 o 
  -1   9   1        5.79        4.53      0.44 o 
   0   9   1       53.80       59.15      2.71 o 
   1   9   1       63.60       60.47      2.01 o 
   2   9   1      121.48      129.86      3.72 o 
   3   9   1       63.83       63.75      2.27 o 
   4   9   1       28.26       31.96      1.80 o 
   5   9   1      311.30      309.16      4.31 o 
  -6  10   1       16.62       14.95      1.67 o 
  -5  10   1       55.82       48.41      3.06 o 
  -4  10   1        0.11        1.82      0.87 o 
  -3  10   1       48.23       49.02      1.93 o 
  -2  10   1       24.52       21.03      1.27 o 
  -1  10   1       44.72       43.47      1.80 o 
   0  10   1       88.34       90.86      2.80 o 
   1  10   1       95.91      102.00      2.73 o 
   2  10   1        0.85        2.28      0.73 o 
   3  10   1        0.04        2.69      0.99 o 
   4  10   1       74.76       75.04      3.21 o 
  -5  11   1       50.51       48.36      2.45 o 
  -4  11   1       29.70       27.31      1.59 o 
  -3  11   1        8.39        6.12      1.05 o 
  -2  11   1      108.80      120.98      4.08 o 
  -1  11   1      184.22      171.90      4.38 o 
   0  11   1        0.75        0.57      0.90 o 
   1  11   1        0.06        0.70      1.28 o 
   2  11   1        0.05       15.85      1.40 o 
   3  11   1       12.88       11.82      1.45 o 
  -3  12   1      146.95      158.60      5.60 o 
  -2  12   1       29.82       25.68      1.62 o 
  -1  12   1       76.08       83.06      2.18 o 
   0  12   1       81.10       80.54      2.54 o 
   1  12   1      175.59      185.53      5.21 o 
   2  12   1       34.38       36.45      2.11 o 
  -2  13   1        0.24        1.64      1.36 o 
  -1  13   1      195.43      208.52      8.16 o 
   0 -13   2       27.07       26.75      1.61 o 
   1 -13   2        8.22        7.25      1.06 o 
   2 -13   2       34.52       30.82      1.98 o 
  -2 -12   2        0.01        1.21      1.41 o 
  -1 -12   2       84.05       84.82      2.48 o 
   0 -12   2        0.39        0.54      1.12 o 
   1 -12   2       21.20       21.76      1.48 o 
   3 -12   2       13.07       11.53      1.53 o 
   4 -12   2        3.05        2.91      0.93 o 
  -3 -11   2      195.43      204.82      4.43 o 
  -2 -11   2       68.44       65.50      2.74 o 
  -1 -11   2      377.34      379.88      4.24 o 
   0 -11   2       10.56       11.80      2.67 o 
   1 -11   2       22.17       19.93      0.84 o 
   2 -11   2      162.51      164.00      2.94 o 
   3 -11   2        7.74        9.49      1.52 o 
   4 -11   2        8.70       10.20      0.94 o 
   5 -11   2        1.67        1.86      0.81 o 
  -4 -10   2      197.65      210.19      4.65 o 
  -3 -10   2        0.27        1.76      1.27 o 
  -2 -10   2       15.92       16.43      1.31 o 
  -1 -10   2       51.31       53.80      7.40 o 
   0 -10   2        1.57        2.94      0.45 o 
   1 -10   2      100.68      102.56      3.63 o 
   2 -10   2      145.87      148.85      4.25 o 
   3 -10   2      206.29      210.56      5.00 o 
   4 -10   2       86.99       85.81      2.29 o 
   5 -10   2      487.48      489.26     18.29 o 
  -5  -9   2      185.45      181.34      4.10 o 
  -4  -9   2        4.64        4.10      1.01 o 
  -3  -9   2      410.15      436.95     12.48 o 
  -2  -9   2      632.62      662.59     15.27 o 
  -1  -9   2      932.96     1014.49     20.73 o 
   0  -9   2      415.62      407.87     27.68 o 
   1  -9   2       28.74       35.59      1.11 o 
   2  -9   2      337.60      362.86     12.85 o 
   3  -9   2        6.13        5.75      0.84 o 
   4  -9   2      288.42      298.79     13.50 o 
   5  -9   2       36.48       33.27      2.42 o 
   6  -9   2        2.64        3.85      0.85 o 
  -5  -8   2       12.99       13.73      1.48 o 
  -4  -8   2       71.54       75.52      2.32 o 
  -3  -8   2      146.34      138.43      3.80 o 
  -2  -8   2      146.89      140.70      3.73 o 
  -1  -8   2      122.05      120.81      4.64 o 
   0  -8   2       51.85       59.14      2.16 o 
   1  -8   2       12.97       13.46      1.32 o 
   2  -8   2        0.04        2.03      0.56 o 
   3  -8   2      420.78      444.16      8.60 o 
   4  -8   2      251.34      258.05      6.97 o 
   5  -8   2      101.77      103.09     10.27 o 
   6  -8   2       41.62       42.57      1.55 o 
  -6  -7   2       77.46       95.15      3.34 o 
  -5  -7   2       28.59       23.77      1.59 o 
  -4  -7   2       74.32       70.00      3.14 o 
  -3  -7   2      238.54      242.95      9.07 o 
  -2  -7   2        8.39        8.37      0.72 o 
  -1  -7   2       34.89       37.18      1.59 o 
   0  -7   2       74.39       59.40      1.03 o 
   1  -7   2       52.58       48.36      3.24 o 
   2  -7   2       27.10       24.47      0.71 o 
   4  -7   2       55.00       62.99      2.81 o 
   5  -7   2        1.69        1.70      0.43 o 
   6  -7   2        3.27        4.71      1.09 o 
   7  -7   2       74.75       72.07      5.82 o 
  -6  -6   2       76.80       77.35      2.82 o 
  -5  -6   2      155.23      151.60      2.78 o 
  -4  -6   2      152.77      160.13      3.60 o 
  -3  -6   2       13.90       13.72      1.00 o 
  -2  -6   2      299.57      281.05      4.91 o 
  -1  -6   2      150.64      138.81      2.71 o 
   0  -6   2       41.17       40.61      1.20 o 
   1  -6   2      263.59      281.71      3.94 o 
   2  -6   2      278.99      295.55      6.25 o 
   3  -6   2      639.10      694.25     30.57 o 
   4  -6   2      193.80      185.33     10.62 o 
   5  -6   2       30.08       30.21      0.71 o 
   6  -6   2      196.54      190.96      8.45 o 
   7  -6   2       82.04       79.95      5.19 o 
  -7  -5   2       65.11       76.21      3.13 o 
  -6  -5   2      141.32      151.95      4.45 o 
  -5  -5   2      424.97      421.79     12.05 o 
  -4  -5   2       10.90        7.73      0.95 o 
  -3  -5   2      248.36      230.23      3.97 o 
  -2  -5   2      194.95      202.72      4.71 o 
  -1  -5   2      540.84      549.45     11.19 o 
   0  -5   2       78.32       78.91      3.75 o 
   1  -5   2      864.05      872.75     11.73 o 
   2  -5   2     2138.71     2112.42     47.48 o 
   3  -5   2      174.17      179.18      6.03 o 
   4  -5   2      657.73      678.10     20.83 o 
   5  -5   2       81.55       69.92      1.42 o 
   6  -5   2        4.10        4.71      0.64 o 
   7  -5   2        2.86        4.19      1.89 o 
  -7  -4   2      131.30      143.93      4.46 o 
  -6  -4   2      194.28      178.14      3.95 o 
  -5  -4   2      103.80       91.24      2.75 o 
  -4  -4   2      234.28      206.72      7.50 o 
  -3  -4   2        4.16        2.56      0.54 o 
  -2  -4   2      925.18      878.51     13.73 o 
  -1  -4   2      216.06      194.97      3.14 o 
   0  -4   2      723.88      807.06     72.32 o 
   1  -4   2      768.61      713.42     10.21 o 
   3  -4   2      131.97      111.93      3.35 o 
   4  -4   2      376.60      386.39      8.15 o 
   5  -4   2        2.34        3.03      1.02 o 
   6  -4   2       66.98       66.24      3.11 o 
   7  -4   2       98.44      100.79      7.12 o 
  -7  -3   2       14.66       17.65      1.52 o 
  -6  -3   2        0.19        0.76      0.53 o 
  -5  -3   2       54.44       44.25      1.59 o 
  -4  -3   2       82.46       92.67      5.16 o 
  -3  -3   2       59.19       58.05      1.65 o 
  -2  -3   2      213.63      218.03      3.74 o 
   1  -3   2        8.33        6.17      0.22 o 
   2  -3   2      908.40      882.71     25.83 o 
   3  -3   2       12.41       13.12      0.69 o 
   4  -3   2      610.40      640.65     21.06 o 
   5  -3   2       51.06       49.02      3.52 o 
   6  -3   2      396.16      394.19     13.54 o 
   7  -3   2       98.43       97.54      3.46 o 
  -7  -2   2       88.81       77.74      2.34 o 
  -6  -2   2        3.49        4.83      0.95 o 
  -5  -2   2       33.01       31.31      1.37 o 
  -4  -2   2        2.06        1.96      0.55 o 
  -3  -2   2       91.64       97.03      1.54 o 
  -2  -2   2      110.98      113.65     10.81 o 
  -1  -2   2      244.22      227.02     11.29 o 
   0  -2   2     1024.25     1179.37     17.39 o 
   2  -2   2       46.30       66.45      1.33 o 
   3  -2   2      165.20      186.97      5.82 o 
   4  -2   2      520.12      519.84     31.66 o 
   5  -2   2       41.58       38.57      1.93 o 
   6  -2   2       37.30       41.31      2.83 o 
   7  -2   2       72.54       67.48      2.32 o 
  -7  -1   2       73.46       80.18      2.94 o 
  -6  -1   2       69.50       55.91      1.91 o 
  -5  -1   2      519.61      463.96      8.31 o 
  -4  -1   2      290.36      291.12      3.50 o 
  -3  -1   2      816.31      758.27     17.10 o 
  -2  -1   2      197.15      221.57      6.21 o 
   0  -1   2     1097.17     1114.19      4.74 o 
   1  -1   2      321.17      336.59      8.22 o 
   2  -1   2      799.65      819.73     18.87 o 
   3  -1   2        3.34        3.53      0.38 o 
   4  -1   2       23.23       28.99      2.61 o 
   5  -1   2       51.53       52.53      3.80 o 
   6  -1   2       45.67       45.00      3.26 o 
   7  -1   2      167.39      152.33      4.10 o 
  -8   0   2       13.93       12.82      1.51 o 
  -7   0   2      222.56      214.80      3.66 o 
  -6   0   2      220.64      226.30      3.10 o 
  -5   0   2      595.51      597.95      4.56 o 
  -4   0   2      319.21      288.58      2.63 o 
  -3   0   2       51.83       59.07      1.07 o 
  -2   0   2     2122.97     2059.19     40.86 o 
  -1   0   2      599.62      574.16      9.80 o 
   2   0   2       48.62       48.79      1.19 o 
   3   0   2      408.85      431.49     16.32 o 
   4   0   2      133.74      138.05      8.33 o 
   5   0   2       85.04       86.01      4.60 o 
   6   0   2       22.60       24.10      0.92 o 
   7   0   2       28.23       25.91      1.40 o 
  -8   1   2        7.76        6.13      1.19 o 
  -7   1   2       79.03       70.75      1.96 o 
  -6   1   2       24.93       26.39      1.42 o 
  -5   1   2      484.53      471.39      7.45 o 
  -4   1   2      237.75      223.46     15.56 o 
  -3   1   2     1228.15     1279.17    178.63 o 
  -2   1   2       25.75       25.52      2.41 o 
  -1   1   2      173.74      187.85      3.89 o 
   0   1   2       17.04       27.88      0.75 o 
   2   1   2      369.93      342.74     15.53 o 
   3   1   2      278.22      275.53     17.76 o 
   4   1   2      118.44       90.75      3.18 o 
   5   1   2       12.58       13.05      0.65 o 
   6   1   2      288.88      296.44     21.26 o 
   7   1   2      107.57      102.30      2.78 o 
  -8   2   2        2.65        2.88      0.86 o 
  -7   2   2        7.58        5.43      1.03 o 
  -6   2   2       13.81       12.84      1.26 o 
  -5   2   2       62.10       58.38      1.46 o 
  -4   2   2       10.04       11.70      0.97 o 
  -3   2   2      211.40      225.21      4.81 o 
  -2   2   2       28.28       32.95      0.70 o 
  -1   2   2        3.25        2.55      0.18 o 
   0   2   2      652.95      602.37     13.03 o 
   1   2   2       28.49       30.80      0.60 o 
   2   2   2       18.46       10.56      0.98 o 
   3   2   2     1358.50     1360.64     28.84 o 
   4   2   2       81.68       90.20      1.52 o 
   5   2   2       98.86      100.23      7.48 o 
   7   2   2        9.50       11.10      1.31 o 
  -8   3   2       73.02       81.88      3.47 o 
  -7   3   2        0.39        1.54      0.63 o 
  -6   3   2       24.33       22.06      0.75 o 
  -5   3   2      277.32      276.11      4.44 o 
  -4   3   2      106.73       91.65      4.33 o 
  -3   3   2      119.14      104.67      2.61 o 
  -2   3   2      659.30      658.45      3.66 o 
  -1   3   2      154.21      153.55      1.21 o 
   0   3   2      341.99      340.02     12.53 o 
   1   3   2      837.75      817.17     13.46 o 
   2   3   2      118.40      112.18      4.21 o 
   3   3   2      121.41      154.94      5.08 o 
   4   3   2     1107.86     1107.30     17.90 o 
   5   3   2       30.32       26.09      0.82 o 
   6   3   2      116.86      111.37      2.48 o 
   7   3   2       14.06       20.21      1.54 o 
  -7   4   2      102.07      102.83      2.79 o 
  -6   4   2        0.16        1.93      0.76 o 
  -5   4   2       77.29       68.46      1.31 o 
  -4   4   2       37.14       31.31      1.31 o 
  -3   4   2       28.35       30.81      1.03 o 
  -2   4   2      257.47      246.35      5.54 o 
  -1   4   2       53.33       44.58      0.48 o 
   0   4   2      417.23      484.21      3.77 o 
   1   4   2     1788.29     1994.12     39.67 o 
   2   4   2       23.51       29.96      1.20 o 
   3   4   2      422.44      424.52     13.40 o 
   4   4   2        0.68        1.70      0.87 o 
   5   4   2      818.57      830.94      8.61 o 
   6   4   2       95.17       93.08      3.03 o 
   7   4   2       31.20       35.53      2.05 o 
  -7   5   2        0.61        2.15      0.81 o 
  -6   5   2       43.92       43.60      3.07 o 
  -5   5   2      578.67      581.19     13.57 o 
  -4   5   2        8.93       11.97      0.80 o 
  -3   5   2      524.77      515.67     14.25 o 
  -2   5   2      293.89      327.78      6.44 o 
  -1   5   2      454.03      452.57      9.33 o 
   0   5   2       40.80       46.74      0.83 o 
   1   5   2      783.72      755.70     11.20 o 
   2   5   2      399.50      365.48      8.15 o 
   4   5   2      156.35      155.90      3.38 o 
   5   5   2       40.82       38.89      1.76 o 
   6   5   2      149.51      166.21      3.08 o 
  -7   6   2      283.60      291.61      5.06 o 
  -6   6   2        0.18        1.72      1.13 o 
  -5   6   2      296.37      314.92      9.61 o 
  -4   6   2      735.81      818.35     21.09 o 
  -3   6   2      568.47      607.69     14.28 o 
  -2   6   2      112.87      120.69      1.77 o 
  -1   6   2      123.73      132.95      3.37 o 
   0   6   2      138.00       96.39      1.52 o 
   1   6   2      372.23      389.24      6.37 o 
   2   6   2       44.95       40.47      1.19 o 
   3   6   2     1881.85     1766.06     39.22 o 
   4   6   2      113.32      112.69      2.81 o 
   5   6   2      140.48      139.74      5.07 o 
   6   6   2      112.76      109.57      4.19 o 
  -7   7   2      134.38      121.20      5.58 o 
  -6   7   2        9.67        9.46      0.64 o 
  -5   7   2       12.26       12.68      0.77 o 
  -4   7   2        0.31        1.92      1.74 o 
  -3   7   2        5.03        4.87      0.47 o 
  -2   7   2      379.92      368.66      9.51 o 
  -1   7   2      697.39      741.14     16.05 o 
   0   7   2        1.51        1.32      0.50 o 
   1   7   2      289.01      300.36      3.77 o 
   2   7   2     1886.27     1919.15     30.61 o 
   3   7   2       67.45       77.40      2.13 o 
   4   7   2        0.61        6.46      1.05 o 
   5   7   2       23.08       24.29      1.68 o 
   6   7   2        0.28        2.35      1.44 o 
  -6   8   2        9.79        9.83      1.27 o 
  -5   8   2      101.94      109.96      5.88 o 
  -4   8   2        4.36        5.31      0.58 o 
  -3   8   2      353.48      357.33      9.80 o 
  -2   8   2        1.93        3.82      0.81 o 
  -1   8   2       24.71       24.59      1.27 o 
   0   8   2       35.52       27.29      1.71 o 
   1   8   2       82.43       89.12      2.07 o 
   2   8   2      342.79      328.02      4.15 o 
   3   8   2        1.73       13.79      1.41 o 
   4   8   2        1.91        7.10      1.10 o 
   5   8   2        1.98        2.46      1.45 o 
  -6   9   2       86.50       86.15      1.61 o 
  -5   9   2      158.22      169.16      4.37 o 
  -4   9   2       61.40       59.29      2.99 o 
  -3   9   2        0.15        1.90      1.73 o 
  -2   9   2       11.80       11.86      1.06 o 
  -1   9   2      279.46      289.64      7.05 o 
   0   9   2        0.12        0.71      1.06 o 
   1   9   2      529.96      541.04     12.60 o 
   2   9   2      368.34      385.37     14.20 o 
   3   9   2        2.58        1.44      0.72 o 
   4   9   2       10.05        8.08      1.13 o 
  -5  10   2       28.92       26.95      1.70 o 
  -4  10   2        4.03        4.22      0.74 o 
  -3  10   2      223.48      233.50      5.91 o 
  -2  10   2       71.91       75.37      2.41 o 
  -1  10   2       44.30       38.85      1.87 o 
   0  10   2      944.74      954.77     15.09 o 
   1  10   2      177.73      180.44      4.88 o 
   2  10   2        0.94        0.97      0.71 o 
   3  10   2      333.45      360.34     10.64 o 
   4  10   2        0.08        2.45      1.53 o 
  -4  11   2       75.32       70.81      2.44 o 
  -3  11   2      200.94      193.99      4.33 o 
  -2  11   2       33.07       34.84      1.96 o 
  -1  11   2      404.99      406.10      4.44 o 
   0  11   2      332.00      342.58      8.42 o 
   1  11   2        6.16        7.36      1.13 o 
   2  11   2      330.57      349.24     13.06 o 
   3  11   2      163.81      169.37      4.90 o 
  -3  12   2      304.81      306.19      7.44 o 
  -2  12   2       17.26       19.78      1.63 o 
  -1  12   2       14.91       20.91      1.52 o 
   0  12   2       91.15       88.89      3.06 o 
   1  12   2       15.83       15.03      1.70 o 
   0 -13   3        0.10        2.30      1.56 o 
   2 -13   3        1.92        3.49      1.06 o 
  -2 -12   3      111.42      119.65      3.88 o 
  -1 -12   3        7.25        5.12      0.95 o 
   1 -12   3        0.21        1.32      0.42 o 
   2 -12   3      262.73      250.22      4.13 o 
   3 -12   3       96.14       80.12      2.70 o 
   4 -12   3       57.24       46.99      2.26 o 
  -3 -11   3        0.06        1.21      0.64 o 
  -2 -11   3      271.68      273.90      6.46 o 
  -1 -11   3       99.49       96.09      2.28 o 
   0 -11   3       13.77       14.78      0.80 o 
   1 -11   3      380.67      392.92      5.74 o 
   2 -11   3        4.83        4.32      0.82 o 
   3 -11   3       41.69       40.88      1.34 o 
   4 -11   3      171.15      160.99      2.94 o 
   5 -11   3        0.98        3.38      1.08 o 
  -4 -10   3       93.72       92.05      3.06 o 
  -3 -10   3       27.77       22.92      1.53 o 
  -2 -10   3       10.00       10.95      1.28 o 
  -1 -10   3        0.10        0.71      0.94 o 
   0 -10   3       43.31       43.05      4.00 o 
   1 -10   3       61.56       58.44      3.67 o 
   2 -10   3       12.97       15.03      0.64 o 
   3 -10   3        2.98        4.57      0.77 o 
   4 -10   3       33.65       39.82      4.31 o 
   5 -10   3      197.93      177.10      7.51 o 
  -5  -9   3        2.47        1.49      0.66 o 
  -4  -9   3       23.16       17.99      1.42 o 
  -3  -9   3        1.17        1.74      0.76 o 
  -2  -9   3      403.81      421.69      9.99 o 
  -1  -9   3      257.60      261.23      7.61 o 
   0  -9   3      376.15      377.53     15.30 o 
   1  -9   3       12.22       13.45      0.95 o 
   2  -9   3        1.49        1.13      0.31 o 
   3  -9   3        7.62        6.29      0.42 o 
   4  -9   3       78.24       73.09      3.82 o 
   5  -9   3      174.77      167.14     14.80 o 
   6  -9   3        0.00        1.41      0.66 o 
  -5  -8   3      353.94      356.27      6.96 o 
  -4  -8   3       19.38       15.27      1.30 o 
  -3  -8   3       52.57       61.87      2.01 o 
  -2  -8   3       18.42       17.84      1.15 o 
  -1  -8   3       45.24       43.81      1.25 o 
   0  -8   3      702.31      706.81     22.02 o 
   1  -8   3       25.16       22.47      0.80 o 
   2  -8   3       71.95       67.86      2.44 o 
   3  -8   3      467.61      477.54      6.19 o 
   4  -8   3       45.99       40.31      5.02 o 
   5  -8   3       48.27       47.68      1.57 o 
   6  -8   3        1.02        2.96      1.03 o 
  -6  -7   3       57.39       54.70      2.33 o 
  -5  -7   3        0.42        1.50      1.26 o 
  -4  -7   3       96.86      114.02      2.91 o 
  -3  -7   3        1.99        2.32      0.72 o 
  -2  -7   3      321.96      327.20      6.06 o 
  -1  -7   3     1630.07     1650.74     44.92 o 
   0  -7   3        7.39        8.35      1.82 o 
   1  -7   3     1140.07     1186.44     40.52 o 
   2  -7   3       20.71       24.55      1.59 o 
   3  -7   3       29.11       35.51      0.63 o 
   4  -7   3       35.65       37.84      1.34 o 
   5  -7   3      134.77      132.07      4.66 o 
   6  -7   3        3.93        4.05      1.20 o 
   7  -7   3        0.06        3.46      3.14 o 
  -6  -6   3        5.85        7.81      1.13 o 
  -5  -6   3      176.01      174.76      2.87 o 
  -4  -6   3      306.17      251.56      9.38 o 
  -3  -6   3      459.66      499.54     30.38 o 
  -2  -6   3      134.09      143.77      3.39 o 
  -1  -6   3       75.23       65.63      1.76 o 
   0  -6   3      455.31      469.10      9.60 o 
   1  -6   3       25.00       19.02      0.68 o 
   2  -6   3      185.86      171.87      5.30 o 
   3  -6   3       24.58       25.78      0.47 o 
   4  -6   3      581.56      655.65     27.57 o 
   5  -6   3       92.89       88.36      4.07 o 
   6  -6   3       22.29       24.17      1.28 o 
   7  -6   3       62.89       56.27      6.74 o 
  -7  -5   3        6.63       10.06      1.51 o 
  -6  -5   3        4.16        3.41      1.07 o 
  -5  -5   3       50.55       43.37      1.70 o 
  -4  -5   3        4.54        6.62      1.08 o 
  -3  -5   3      148.01      154.80     13.69 o 
  -2  -5   3      166.99      204.00     18.19 o 
  -1  -5   3      729.76      790.20     40.17 o 
   0  -5   3        0.60        0.71      0.24 o 
   1  -5   3      271.41      289.46     14.46 o 
   2  -5   3     2455.49     2693.45     74.29 o 
   3  -5   3       29.92       22.36      1.03 o 
   4  -5   3       55.06       45.67      1.66 o 
   5  -5   3      374.25      378.62     18.86 o 
   6  -5   3        4.02        4.18      0.67 o 
   7  -5   3        0.01        2.30      1.04 o 
  -7  -4   3      128.19      139.19      5.28 o 
  -6  -4   3        0.80        1.11      0.60 o 
  -5  -4   3       82.93       54.23      1.68 o 
  -4  -4   3       25.89       14.36      0.93 o 
  -3  -4   3      408.21      453.53     31.19 o 
  -2  -4   3       24.62       30.06      3.29 o 
  -1  -4   3      310.35      332.57     22.89 o 
   0  -4   3      200.11      215.46     13.58 o 
   1  -4   3      605.76      592.82     12.56 o 
   2  -4   3       16.29       19.04      0.96 o 
   3  -4   3       58.00       55.97      1.95 o 
   4  -4   3        8.95        6.07      0.47 o 
   5  -4   3        8.70        9.83      0.47 o 
   6  -4   3       54.96       51.00      7.93 o 
   7  -4   3       38.57       38.03      2.18 o 
  -7  -3   3      105.82      115.33      3.33 o 
  -6  -3   3      228.74      221.50      8.46 o 
  -5  -3   3      110.19      100.83      3.11 o 
  -4  -3   3      628.59      584.06     13.50 o 
  -3  -3   3        6.84       13.77      0.71 o 
  -2  -3   3      297.81      412.66     26.69 o 
   0  -3   3        7.44       18.52      0.79 o 
   1  -3   3        6.19        3.85      0.21 o 
   2  -3   3        1.48        1.98      0.20 o 
   3  -3   3       63.03       52.24      1.11 o 
   4  -3   3       10.00       17.13      0.85 o 
   5  -3   3        2.38        2.77      0.28 o 
   6  -3   3       32.17       27.31      2.11 o 
   7  -3   3        1.92        2.28      0.83 o 
  -7  -2   3       10.89       14.74      1.42 o 
  -6  -2   3      347.48      332.12      6.04 o 
  -5  -2   3      476.01      488.54     11.37 o 
  -4  -2   3       51.66       49.48      1.53 o 
  -3  -2   3     1523.08     1434.26     20.73 o 
  -2  -2   3      344.72      317.69      5.51 o 
  -1  -2   3      882.11      898.56     42.69 o 
   1  -2   3     1297.84     1375.27     26.32 o 
   2  -2   3      280.60      246.22      5.53 o 
   3  -2   3      312.10      294.76      9.91 o 
   4  -2   3      327.53      355.03     10.28 o 
   5  -2   3      216.69      221.59      9.39 o 
   6  -2   3        2.41        2.51      0.39 o 
   7  -2   3      423.12      475.19     13.00 o 
  -7  -1   3       18.60       17.10      1.48 o 
  -6  -1   3      203.55      183.43      4.85 o 
  -5  -1   3      339.02      341.90      8.15 o 
  -4  -1   3       59.11       60.54      1.58 o 
  -3  -1   3       22.13       37.31      0.98 o 
  -2  -1   3      170.40      157.91     21.49 o 
  -1  -1   3     1018.20      983.06     32.73 o 
   2  -1   3      710.64      755.66     24.41 o 
   3  -1   3     1839.65     1950.03     42.16 o 
   4  -1   3      228.16      224.64      6.15 o 
   5  -1   3      314.65      339.86     27.87 o 
   6  -1   3      147.62      156.57      9.83 o 
   7  -1   3        1.11        1.19      0.65 o 
  -8   0   3        0.25        0.86      1.38 o 
  -7   0   3        5.42        4.99      1.02 o 
  -6   0   3       54.50       50.44      1.77 o 
  -5   0   3      631.20      619.24     14.09 o 
  -4   0   3       23.54       17.24      1.16 o 
  -3   0   3       32.72       36.41      2.70 o 
  -2   0   3       12.30       11.80      0.39 o 
  -1   0   3      506.17      447.30     15.30 o 
   0   0   3      224.40      236.14      1.78 o 
   2   0   3      545.30      571.91      8.64 o 
   3   0   3       20.29       19.09      2.06 o 
   4   0   3        7.95        8.78      1.80 o 
   5   0   3      337.41      367.32     22.95 o 
   6   0   3       71.95       73.89      4.63 o 
   7   0   3       11.61        9.99      1.06 o 
  -8   1   3        1.80        2.17      1.38 o 
  -7   1   3       14.21       14.61      1.42 o 
  -6   1   3       10.30       10.61      1.16 o 
  -5   1   3        1.05        0.92      0.56 o 
  -4   1   3      242.54      240.21     17.81 o 
  -3   1   3      131.75      148.77      2.03 o 
  -2   1   3     1698.91     1685.44     13.33 o 
  -1   1   3        0.34        1.30      0.16 o 
   0   1   3      133.31      140.61      1.87 o 
   2   1   3       60.64       65.39      1.03 o 
   3   1   3      147.87      152.24      4.92 o 
   4   1   3       92.40      102.64      1.35 o 
   5   1   3        1.34        1.82      0.58 o 
   6   1   3      164.61      180.23     12.07 o 
   7   1   3       21.43       18.36      1.43 o 
  -8   2   3       90.21       93.34      3.47 o 
  -7   2   3       62.92       60.24      2.94 o 
  -6   2   3      558.40      591.48      9.77 o 
  -5   2   3      120.65      119.71      3.05 o 
  -4   2   3      154.98      159.93     25.22 o 
  -3   2   3      612.12      582.09      9.28 o 
  -2   2   3      478.85      488.09     11.09 o 
  -1   2   3       83.30       63.73      1.15 o 
   0   2   3      704.77      699.26      8.72 o 
   2   2   3      723.34      720.56      6.28 o 
   3   2   3       21.28       18.70      0.85 o 
   4   2   3     1208.13     1208.52      6.69 o 
   5   2   3      109.98      109.85      6.80 o 
   6   2   3        4.88        4.91      0.55 o 
   7   2   3       92.30       93.71      2.78 o 
  -8   3   3        1.06        1.36      0.62 o 
  -7   3   3      282.75      295.37      7.26 o 
  -6   3   3      873.94      904.70     18.61 o 
  -5   3   3      286.57      266.29      6.07 o 
  -4   3   3      822.93      784.57     16.94 o 
  -3   3   3      467.27      544.33      3.68 o 
  -1   3   3       34.77       27.67      0.96 o 
   0   3   3      561.66      548.66      8.40 o 
   2   3   3      384.69      427.80      9.61 o 
   3   3   3      249.17      238.42      4.30 o 
   4   3   3       96.81       94.40      3.72 o 
   5   3   3       12.85       13.02      0.67 o 
   6   3   3       66.09       64.28      4.99 o 
   7   3   3        8.59        8.17      1.22 o 
  -7   4   3        7.22        7.88      1.21 o 
  -6   4   3       49.74       48.22      1.13 o 
  -5   4   3       26.19       29.35      1.72 o 
  -4   4   3       70.14       62.36      1.92 o 
  -3   4   3       75.37       51.77      1.23 o 
  -2   4   3       74.15       93.00      2.82 o 
  -1   4   3      909.76      897.63      7.95 o 
   1   4   3      192.54      209.92      2.54 o 
   2   4   3     1159.37     1165.56     24.82 o 
   3   4   3       77.41       74.95      2.12 o 
   4   4   3      912.91      917.90     20.52 o 
   5   4   3       96.03       99.38      2.82 o 
   6   4   3       37.24       37.67      1.81 o 
   7   4   3      636.73      659.38     14.19 o 
  -7   5   3      271.80      273.54      4.12 o 
  -6   5   3      129.75      117.77      2.24 o 
  -5   5   3        0.68        1.96      1.07 o 
  -4   5   3       15.68       19.93      1.03 o 
  -3   5   3       19.65       24.01      1.39 o 
  -2   5   3       16.03       23.83      0.69 o 
  -1   5   3       74.00       59.75      1.79 o 
   0   5   3      227.47      235.78      2.82 o 
   1   5   3       12.72       15.10      0.83 o 
   2   5   3        5.47        8.83      0.61 o 
   3   5   3      526.31      544.99      8.57 o 
   4   5   3       17.36       19.49      1.29 o 
   5   5   3      192.00      190.29      3.26 o 
   6   5   3      150.24      151.30      4.18 o 
  -7   6   3      113.17      109.69      2.93 o 
  -6   6   3        2.92        2.80      0.84 o 
  -5   6   3       50.07       48.71      1.70 o 
  -4   6   3       16.54       16.06      1.08 o 
  -3   6   3       16.92       17.01      0.60 o 
  -2   6   3       18.33       18.45      0.74 o 
  -1   6   3      316.29      316.64      5.35 o 
   0   6   3       35.47       28.65      1.31 o 
   1   6   3       10.19       12.00      0.87 o 
   2   6   3        5.59        4.55      0.79 o 
   3   6   3       49.76       48.16      1.84 o 
   4   6   3       54.46       57.04      2.64 o 
   5   6   3        6.43        8.48      1.14 o 
   6   6   3      145.26      152.11      6.13 o 
  -7   7   3      135.42      123.93      2.14 o 
  -6   7   3       30.12       30.98      0.99 o 
  -5   7   3        1.46        1.27      0.35 o 
  -4   7   3       74.52       71.56      1.91 o 
  -3   7   3      355.56      382.13      3.71 o 
  -2   7   3     1255.14     1293.60     34.29 o 
  -1   7   3      459.82      433.14     10.08 o 
   0   7   3       65.55       54.53      1.85 o 
   1   7   3      321.92      319.26      5.82 o 
   2   7   3      327.12      315.69      7.54 o 
   3   7   3      187.53      203.49      4.88 o 
   4   7   3        1.20        1.15      0.52 o 
   5   7   3      308.21      326.27      7.93 o 
  -6   8   3       88.31       90.08      1.61 o 
  -5   8   3      116.71      114.52      3.88 o 
  -4   8   3       22.78       19.26      1.04 o 
  -3   8   3      514.90      531.98     12.44 o 
  -2   8   3      160.21      155.23      4.83 o 
  -1   8   3      205.76      193.80      4.96 o 
   0   8   3      203.86      207.11      2.77 o 
   1   8   3      152.98      162.29      6.27 o 
   2   8   3      545.35      548.90      6.16 o 
   3   8   3       44.03       40.54      1.93 o 
   4   8   3      609.24      630.67     11.07 o 
   5   8   3      243.83      265.74      5.36 o 
  -6   9   3        0.28        0.60      0.79 o 
  -5   9   3       99.58      104.17      2.88 o 
  -4   9   3        1.47        3.52      0.95 o 
  -2   9   3      569.01      586.86     10.48 o 
  -1   9   3       21.06       18.40      1.25 o 
   0   9   3      614.21      629.81     10.56 o 
   1   9   3      645.33      658.11     10.74 o 
   2   9   3       13.48        9.63      1.30 o 
   3   9   3      449.66      450.04     16.62 o 
   4   9   3      213.00      225.15      4.85 o 
  -5  10   3       46.36       50.78      2.05 o 
  -3  10   3       54.51       50.62      2.00 o 
  -2  10   3       65.61       68.87      2.20 o 
  -1  10   3       10.38        9.71      1.16 o 
   0  10   3        0.63        1.34      0.68 o 
   1  10   3       84.98       80.84      2.69 o 
   2  10   3       66.30       72.85      2.62 o 
   3  10   3       60.29       70.15      2.60 o 
  -4  11   3       53.76       58.74      2.28 o 
  -3  11   3       73.00       70.88      2.70 o 
  -2  11   3        0.86        5.89      1.74 o 
  -1  11   3       41.73       38.48      1.79 o 
   0  11   3      166.64      178.24      4.23 o 
   1  11   3       16.74       18.23      1.50 o 
   2  11   3       57.95       67.41      2.79 o 
  -3  12   3      100.37       98.46      3.37 o 
  -2  12   3       19.53       18.72      1.66 o 
  -1  12   3      120.10      119.51      3.12 o 
   0  12   3      300.83      292.82      5.83 o 
   1  12   3       66.44       69.70      3.47 o 
  -2 -12   4       15.79       12.15      2.44 o 
  -1 -12   4      321.92      319.65      7.30 o 
   0 -12   4        0.14        0.57      0.62 o 
   1 -12   4       28.20       26.03      1.15 o 
   2 -12   4       34.14       31.88      1.28 o 
   3 -12   4      212.17      209.92      4.19 o 
  -3 -11   4        1.09        1.06      0.67 o 
  -1 -11   4       33.83       28.76      2.69 o 
   0 -11   4      109.01      109.99      2.97 o 
   1 -11   4       80.71       76.97      1.76 o 
   2 -11   4        0.03        1.83      0.97 o 
   3 -11   4        3.29        3.57      0.80 o 
   4 -11   4        1.30        1.01      0.71 o 
  -4 -10   4      141.40      128.70      3.29 o 
  -3 -10   4      156.32      164.82      4.67 o 
  -2 -10   4      326.01      322.07     10.39 o 
  -1 -10   4      579.55      589.49     16.53 o 
   0 -10   4      111.23      107.60      1.84 o 
   1 -10   4      126.06      126.19      3.61 o 
   2 -10   4        0.03        2.01      1.20 o 
   3 -10   4       65.90       57.51      4.18 o 
   4 -10   4       75.87       70.91      4.56 o 
   5 -10   4       44.69       38.41      3.24 o 
  -5  -9   4      112.45      109.84      2.84 o 
  -4  -9   4       23.37       21.91      1.57 o 
  -3  -9   4      225.94      219.74      5.52 o 
  -2  -9   4      190.11      188.03      9.33 o 
  -1  -9   4       48.53       44.43      2.73 o 
   0  -9   4      284.16      276.67      6.43 o 
   1  -9   4        2.50        3.41      0.35 o 
   2  -9   4      342.85      339.39      6.91 o 
   3  -9   4      195.42      197.04      9.47 o 
   4  -9   4        0.05        2.08      1.06 o 
   5  -9   4      107.13      113.17      3.93 o 
   6  -9   4        7.19        4.04      0.70 o 
  -5  -8   4        2.44        4.04      1.02 o 
  -4  -8   4       37.16       39.76      1.87 o 
  -3  -8   4      187.89      166.05      4.13 o 
  -2  -8   4        1.33        1.80      0.54 o 
  -1  -8   4      623.88      606.29     15.34 o 
   0  -8   4      100.63       98.36      1.91 o 
   1  -8   4      328.52      315.83     13.34 o 
   2  -8   4       77.13       67.85      3.86 o 
   3  -8   4      112.40      113.51      3.43 o 
   4  -8   4       15.76       16.58      1.03 o 
   5  -8   4        6.16        8.97      0.89 o 
   6  -8   4       87.34       99.17      3.65 o 
  -6  -7   4       21.60       28.15      1.89 o 
  -5  -7   4        0.10        1.95      1.27 o 
  -4  -7   4       27.12       24.52      1.45 o 
  -3  -7   4        0.44        0.45      0.65 o 
  -2  -7   4       65.03       62.14      1.26 o 
  -1  -7   4        3.22        3.64      0.52 o 
   0  -7   4       21.87       18.97      0.56 o 
   1  -7   4       59.93       52.40      2.34 o 
   2  -7   4      114.51      115.13      3.65 o 
   3  -7   4        8.39        9.69      0.41 o 
   4  -7   4       26.35       26.70      1.14 o 
   5  -7   4       21.12       17.98      1.93 o 
   6  -7   4        2.87        3.07      0.74 o 
  -6  -6   4      184.02      182.53      4.92 o 
  -5  -6   4       28.42       19.53      1.45 o 
  -4  -6   4      510.34      470.64      7.98 o 
  -3  -6   4       25.42       25.72      0.71 o 
  -2  -6   4      157.62      152.92      4.97 o 
  -1  -6   4       16.11       12.09      0.55 o 
   0  -6   4        1.92        2.99      0.54 o 
   1  -6   4       24.40       20.86      0.95 o 
   2  -6   4       21.02       21.33      0.67 o 
   3  -6   4      251.91      248.42      7.68 o 
   4  -6   4        0.24        1.49      0.58 o 
   5  -6   4       61.78       53.95      1.69 o 
   6  -6   4       25.54       22.08      2.18 o 
   7  -6   4        7.30        4.97      0.73 o 
  -6  -5   4      116.48      124.00      3.98 o 
  -5  -5   4      469.51      461.80      8.60 o 
  -4  -5   4       10.49       10.06      0.87 o 
  -3  -5   4      692.37      660.12     29.66 o 
  -2  -5   4      922.74      895.18     49.36 o 
  -1  -5   4       14.12       11.19      0.62 o 
   1  -5   4     1245.84     1224.59     18.99 o 
   2  -5   4      821.03      775.32     23.37 o 
   3  -5   4      439.56      483.96     26.39 o 
   4  -5   4       25.30       25.69      1.28 o 
   5  -5   4      505.41      504.94     34.83 o 
   6  -5   4       23.90       19.13      1.97 o 
   7  -5   4       84.68       76.48     11.46 o 
  -7  -4   4        0.46        1.64      0.77 o 
  -6  -4   4      108.46      120.77      3.68 o 
  -5  -4   4      169.78      148.06      4.00 o 
  -4  -4   4      578.23      545.61      5.95 o 
  -3  -4   4      416.59      449.10     28.65 o 
  -2  -4   4      432.93      424.73     26.63 o 
  -1  -4   4     1558.58     1851.99     29.03 o 
   0  -4   4      269.93      286.97     17.56 o 
   1  -4   4     3362.43     3899.81     86.62 o 
   2  -4   4      625.45      732.35     34.72 o 
   3  -4   4      311.17      301.55     12.92 o 
   4  -4   4      150.25      135.19      4.96 o 
   5  -4   4       80.87       82.75      7.98 o 
   6  -4   4      180.54      187.90     12.28 o 
   7  -4   4        1.00        2.31      1.80 o 
  -7  -3   4      269.95      291.52      5.95 o 
  -6  -3   4        2.00        1.92      0.71 o 
  -5  -3   4      421.22      402.19      4.85 o 
  -4  -3   4      120.14      121.41      2.19 o 
  -3  -3   4        8.84        6.79      0.72 o 
  -2  -3   4      234.91      235.20     13.53 o 
  -1  -3   4        1.45        1.52      0.19 o 
   0  -3   4      186.89      172.25      7.25 o 
   2  -3   4      129.12      117.61      6.11 o 
   3  -3   4       78.11       73.24      2.06 o 
   4  -3   4       60.86       60.02      1.35 o 
   5  -3   4      333.67      339.13     13.22 o 
   6  -3   4        7.83        9.15      0.88 o 
   7  -3   4      669.64      736.33     25.66 o 
  -7  -2   4        0.61        2.00      1.20 o 
  -6  -2   4       53.87       47.65      1.94 o 
  -5  -2   4       23.08       23.91      1.50 o 
  -4  -2   4      241.43      225.42      5.08 o 
  -3  -2   4        5.23        5.76      0.58 o 
  -2  -2   4        2.52        6.52      0.98 o 
  -1  -2   4       30.93       37.21      1.94 o 
   0  -2   4      669.13      673.93     21.13 o 
   1  -2   4     1831.77     1897.81     68.19 o 
   2  -2   4      403.81      434.69     16.40 o 
   3  -2   4        6.64        8.76      0.76 o 
   4  -2   4        2.86        2.04      0.25 o 
   5  -2   4        0.25        0.58      0.59 o 
   6  -2   4      284.23      254.63     30.21 o 
   7  -2   4       37.15       37.44      3.39 o 
  -7  -1   4      121.79      119.62      3.18 o 
  -6  -1   4       96.22       96.89      3.00 o 
  -5  -1   4      316.00      314.10      7.54 o 
  -4  -1   4      314.35      292.73      7.02 o 
  -3  -1   4      289.36      266.98      9.73 o 
  -2  -1   4      410.75      434.21     41.64 o 
  -1  -1   4      505.72      485.64     15.14 o 
   0  -1   4      279.36      272.61      6.65 o 
   1  -1   4      166.27      153.97      1.69 o 
   2  -1   4      354.82      364.40      4.18 o 
   3  -1   4        0.07        0.94      0.20 o 
   4  -1   4       99.38      111.33      2.56 o 
   5  -1   4       53.99       53.75      3.81 o 
   6  -1   4      314.28      324.99     15.20 o 
   7  -1   4       12.76       15.57      0.96 o 
  -7   0   4       34.46       36.35      2.16 o 
  -6   0   4      253.42      249.78      6.17 o 
  -5   0   4      366.96      363.73      8.68 o 
  -4   0   4     1557.61     1478.16     18.78 o 
  -3   0   4      224.97      212.28      4.88 o 
   0   0   4       43.13       49.48      1.36 o 
   1   0   4      570.91      555.60      5.65 o 
   2   0   4       53.06       46.42      1.30 o 
   3   0   4        3.69        2.71      0.29 o 
   4   0   4      202.80      211.21      4.55 o 
   5   0   4      341.84      360.10     11.49 o 
   6   0   4      146.85      149.67      5.88 o 
   7   0   4       52.07       50.61      2.26 o 
  -7   1   4       23.52       22.46      1.83 o 
  -6   1   4        8.77        8.24      1.05 o 
  -5   1   4      140.36      139.45      1.66 o 
  -4   1   4       76.64       87.01      9.68 o 
  -3   1   4      484.21      480.93      3.43 o 
  -2   1   4      954.31      887.54     24.20 o 
  -1   1   4      325.84      318.25      7.63 o 
   0   1   4      976.49      976.61     17.25 o 
   1   1   4      144.27      158.29      2.02 o 
   2   1   4     2266.82     2255.36     27.24 o 
   3   1   4      742.66      769.81      8.27 o 
   4   1   4      931.14      964.67     13.49 o 
   5   1   4     2681.33     2874.96     91.30 o 
   6   1   4       26.20       28.87      1.02 o 
   7   1   4      497.79      479.93     13.65 o 
  -7   2   4       12.85       14.25      1.40 o 
  -6   2   4       29.57       30.06      1.69 o 
  -5   2   4      312.37      317.53      5.99 o 
  -4   2   4      161.40      154.49      3.64 o 
  -3   2   4     1148.20     1120.67     16.93 o 
  -2   2   4       46.41       56.29      1.68 o 
  -1   2   4      327.36      323.97      2.32 o 
   0   2   4        0.10        0.48      0.07 o 
   2   2   4      368.03      437.09      3.49 o 
   3   2   4     1010.68     1020.25      9.36 o 
   4   2   4      606.87      596.00      9.93 o 
   5   2   4       10.40       10.67      0.97 o 
   6   2   4       44.18       43.61      2.30 o 
   7   2   4        1.44        0.87      0.58 o 
  -7   3   4       44.16       43.97      2.04 o 
  -6   3   4        7.68        6.84      1.02 o 
  -5   3   4      248.65      241.43      5.87 o 
  -4   3   4       23.73       21.40      1.07 o 
  -3   3   4        0.06        0.64      0.33 o 
  -2   3   4       39.77       36.61      1.17 o 
  -1   3   4      182.05      189.39      6.91 o 
   0   3   4       56.97       66.11      1.85 o 
   1   3   4      159.21      190.95      2.20 o 
   2   3   4       21.60       20.47      0.40 o 
   3   3   4      240.71      246.23      3.09 o 
   4   3   4     1573.13     1622.01     32.58 o 
   5   3   4       62.79       59.32      1.20 o 
   6   3   4       49.27       47.86      3.44 o 
   7   3   4        0.50        1.34      0.73 o 
  -7   4   4        0.10        2.72      1.31 o 
  -6   4   4      511.39      555.18     19.21 o 
  -5   4   4        0.27        1.10      0.50 o 
  -4   4   4      788.65      774.86     12.11 o 
  -3   4   4     1223.80     1248.31     19.45 o 
  -2   4   4      249.40      222.27      5.31 o 
  -1   4   4      359.32      345.96      3.71 o 
   0   4   4      256.68      278.89      7.84 o 
   1   4   4        0.83        7.54      0.28 o 
   2   4   4       69.84       73.15      6.23 o 
   3   4   4      382.56      380.12      6.58 o 
   4   4   4      538.69      519.88     16.46 o 
   5   4   4       45.90       41.81      1.77 o 
   6   4   4       48.61       50.39      2.00 o 
  -7   5   4       87.08       83.36      2.92 o 
  -6   5   4      154.56      142.22      2.86 o 
  -5   5   4      394.18      401.42     14.73 o 
  -4   5   4       89.20       76.70      2.36 o 
  -3   5   4      275.52      253.87      8.19 o 
  -2   5   4      492.16      492.21     10.93 o 
  -1   5   4      731.48      801.91     13.52 o 
   0   5   4     1414.79     1441.62     30.64 o 
   1   5   4       36.58       40.27      0.67 o 
   2   5   4     1224.10     1266.12     27.93 o 
   3   5   4     2139.54     2204.17     33.01 o 
   4   5   4      461.87      458.19     14.65 o 
   5   5   4      122.29      121.80      3.57 o 
   6   5   4        0.18        1.04      1.35 o 
  -7   6   4        9.67        7.00      1.20 o 
  -6   6   4      147.96      150.84      2.36 o 
  -5   6   4       13.58       10.01      1.01 o 
  -4   6   4       20.34       15.86      1.15 o 
  -3   6   4      235.29      231.24      4.57 o 
  -2   6   4      974.94     1029.58     12.16 o 
  -1   6   4      734.15      781.61     12.13 o 
   0   6   4      265.56      267.57      4.68 o 
   1   6   4     1162.62     1209.20     33.08 o 
   2   6   4      602.43      578.12     13.30 o 
   3   6   4       13.16       11.17      0.93 o 
   4   6   4      648.15      658.83     15.09 o 
   5   6   4        1.30        0.95      0.60 o 
   6   6   4      101.59       97.57      2.52 o 
  -7   7   4        0.41        0.32      1.04 o 
  -6   7   4        0.08        2.53      1.01 o 
  -5   7   4        0.70        1.50      0.46 o 
  -4   7   4       43.97       45.84      3.18 o 
  -3   7   4       20.17       23.13      0.78 o 
  -2   7   4      106.98      116.54      2.07 o 
  -1   7   4       25.41       21.15      1.21 o 
   0   7   4      155.47      163.89      2.25 o 
   1   7   4      135.79      140.61      3.78 o 
   2   7   4       17.14       12.60      1.11 o 
   3   7   4      162.58      159.34      4.24 o 
   4   7   4       51.21       47.95      2.04 o 
   5   7   4      288.05      282.40      3.77 o 
  -6   8   4      137.11      119.38     14.29 o 
  -5   8   4        1.50        1.29      1.27 o 
  -4   8   4       22.20       20.14      2.50 o 
  -3   8   4       68.46       68.94      2.35 o 
  -1   8   4      151.02      146.32      3.36 o 
   0   8   4       21.15       28.94      1.42 o 
   1   8   4      239.33      225.29      3.11 o 
   2   8   4       14.28       12.06      1.31 o 
   3   8   4        0.20        1.39      1.37 o 
   4   8   4       26.86       31.67      1.66 o 
   5   8   4        8.46       12.61      1.51 o 
  -6   9   4       13.81       13.94      1.39 o 
  -5   9   4       29.82       29.31      1.79 o 
  -4   9   4       47.69       48.29      2.04 o 
  -3   9   4       15.47       20.10      1.40 o 
  -2   9   4      217.42      216.75      5.57 o 
  -1   9   4       12.18        9.34      1.12 o 
   0   9   4      400.33      393.07      9.49 o 
   1   9   4      156.59      154.70      3.71 o 
   2   9   4       59.82       55.79      2.11 o 
   3   9   4      199.00      207.20      4.47 o 
   4   9   4      177.61      183.93      4.38 o 
  -5  10   4       21.98       21.00      1.55 o 
  -4  10   4      201.91      226.91      4.90 o 
  -3  10   4      450.28      488.98     11.66 o 
  -2  10   4      777.11      810.44     29.28 o 
  -1  10   4      310.13      331.68     12.34 o 
   0  10   4       29.87       24.68      1.74 o 
   1  10   4      708.13      697.94     22.16 o 
   2  10   4       20.29       19.18      1.73 o 
   3  10   4       18.25       19.26      1.78 o 
  -4  11   4       19.79       19.20      1.59 o 
  -3  11   4        9.66       12.67      1.47 o 
  -2  11   4       45.95       49.13      2.13 o 
  -1  11   4       57.04       57.31      2.18 o 
   0  11   4       61.40       64.58      2.52 o 
   1  11   4        0.30        0.73      1.31 o 
   2  11   4       68.49       59.19      2.52 o 
  -3  12   4       46.02       44.80      2.65 o 
  -2  12   4       27.27       22.20      1.70 o 
  -1  12   4       14.77       19.42      1.71 o 
   0  12   4       22.16       26.92      1.90 o 
  -1 -12   5        4.28        4.98      1.44 o 
   0 -12   5      121.36      119.26      5.56 o 
   1 -12   5       52.70       48.32      2.86 o 
   2 -12   5        0.47        1.81      0.59 o 
   3 -12   5      124.99      120.21      5.56 o 
  -3 -11   5      197.74      200.70      6.89 o 
  -2 -11   5        0.20        0.90      1.10 o 
  -1 -11   5      850.40      897.09     18.32 o 
   0 -11   5        7.96        6.69      0.55 o 
   1 -11   5        0.06        0.56      0.43 o 
   2 -11   5      142.54      136.32      4.73 o 
   3 -11   5        5.04        4.53      0.72 o 
   4 -11   5       79.63       74.47      2.80 o 
  -4 -10   5        0.91        3.94      1.18 o 
  -3 -10   5        0.03        1.45      1.50 o 
  -2 -10   5      157.19      158.50      9.47 o 
  -1 -10   5       74.94       70.79      1.19 o 
   0 -10   5      126.35      125.95      1.68 o 
   1 -10   5       23.41       23.54      0.76 o 
   2 -10   5       13.20       13.94      1.40 o 
   3 -10   5       88.04       79.07      4.81 o 
   4 -10   5       58.11       47.29      3.98 o 
   5 -10   5      192.37      194.22      7.65 o 
  -4  -9   5        4.58        3.69      1.08 o 
  -3  -9   5        4.28        4.49      0.97 o 
  -2  -9   5       32.24       26.71      1.22 o 
  -1  -9   5       30.30       30.30      1.02 o 
   0  -9   5      110.36      107.54      2.66 o 
   1  -9   5        0.02        1.01      0.43 o 
   2  -9   5       64.36       61.64      2.84 o 
   3  -9   5       66.17       57.48      1.60 o 
   4  -9   5      180.52      175.97      8.25 o 
   5  -9   5        0.01        1.00      0.48 o 
  -5  -8   5      157.10      183.24      4.16 o 
  -4  -8   5      206.53      212.54      5.29 o 
  -3  -8   5      381.21      373.57      4.73 o 
  -2  -8   5      336.76      335.05      6.35 o 
  -1  -8   5        0.03        1.28      0.56 o 
   0  -8   5      238.02      234.93      2.37 o 
   1  -8   5      223.15      211.39      5.29 o 
   2  -8   5       10.13        9.51      0.42 o 
   3  -8   5      109.10      104.28      6.81 o 
   4  -8   5       21.36       19.89      2.93 o 
   5  -8   5       26.85       29.51      2.24 o 
   6  -8   5        2.22        3.85      0.79 o 
  -6  -7   5      114.83      118.25      3.85 o 
  -5  -7   5       57.90       68.09      2.57 o 
  -4  -7   5      231.60      213.42      5.55 o 
  -3  -7   5      260.11      255.53     12.01 o 
  -2  -7   5        8.08        7.78      0.49 o 
  -1  -7   5     1337.07     1339.09     27.65 o 
   0  -7   5        9.79       11.20      0.94 o 
   1  -7   5      346.64      315.54      6.58 o 
   2  -7   5      858.37      826.71      9.06 o 
   3  -7   5      977.54     1086.30     47.26 o 
   4  -7   5       46.96       48.64      3.25 o 
   5  -7   5        0.70        1.35      0.43 o 
   6  -7   5      256.65      249.58     24.03 o 
  -6  -6   5       19.53       18.13      1.76 o 
  -5  -6   5      132.64      144.54      3.48 o 
  -4  -6   5      771.22      739.74     15.44 o 
  -3  -6   5      257.45      234.90      4.74 o 
  -2  -6   5      374.50      331.82      4.79 o 
  -1  -6   5      105.14      105.96      2.22 o 
   0  -6   5      154.88      137.07      3.29 o 
   1  -6   5      124.84      127.72      6.25 o 
   2  -6   5       42.53       41.13      1.19 o 
   3  -6   5      252.57      270.92     20.90 o 
   4  -6   5        3.50        4.51      0.67 o 
   5  -6   5      314.93      311.11     27.60 o 
   6  -6   5       59.38       50.88      2.78 o 
   7  -6   5      114.12       95.64      5.51 o 
  -6  -5   5        1.27        2.35      1.34 o 
  -5  -5   5        1.31        0.91      0.51 o 
  -4  -5   5       41.79       37.42      1.54 o 
  -3  -5   5      121.57      123.14      7.12 o 
  -2  -5   5      391.69      400.46     25.61 o 
  -1  -5   5     1374.59     1422.34     15.98 o 
   0  -5   5       18.13       20.27      0.71 o 
   1  -5   5       38.04       36.97      2.54 o 
   2  -5   5      341.62      351.79     18.46 o 
   3  -5   5       81.04       78.58      3.32 o 
   4  -5   5      380.12      404.49     23.39 o 
   5  -5   5      118.53      124.01      9.31 o 
   6  -5   5       74.54       76.16      5.06 o 
   7  -5   5       82.54       80.45      3.09 o 
  -7  -4   5        2.90        4.07      1.50 o 
  -6  -4   5        1.56        3.68      1.07 o 
  -5  -4   5      213.05      203.63      3.05 o 
  -4  -4   5        2.47        3.18      0.62 o 
  -3  -4   5      232.10      226.37      5.55 o 
  -2  -4   5      427.27      428.95     19.28 o 
  -1  -4   5        1.79        1.91      0.19 o 
   0  -4   5      144.29      163.51     12.24 o 
   1  -4   5      495.51      531.98     28.93 o 
   2  -4   5       96.09      119.67      6.59 o 
   3  -4   5      437.05      471.32     26.26 o 
   4  -4   5       13.90       15.02      0.92 o 
   5  -4   5       12.08       13.23      1.22 o 
   6  -4   5        5.81        5.48      1.32 o 
   7  -4   5       10.72       10.20      1.35 o 
  -7  -3   5        0.87        1.60      0.92 o 
  -6  -3   5      116.53      132.36      2.95 o 
  -5  -3   5       41.53       32.12      1.53 o 
  -4  -3   5     1185.35     1161.87     25.80 o 
  -3  -3   5      512.39      507.88     15.98 o 
  -2  -3   5      205.86      218.68      3.66 o 
  -1  -3   5      520.63      499.40     33.09 o 
   0  -3   5      723.36      704.66     98.80 o 
   1  -3   5       77.78       83.06      3.24 o 
   2  -3   5     1260.81     1363.74     61.39 o 
   3  -3   5      658.81      672.73     35.56 o 
   4  -3   5      378.26      388.58     29.06 o 
   5  -3   5       19.38       21.57      1.30 o 
   6  -3   5      206.23      210.45     14.68 o 
   7  -3   5       37.51       38.14      1.75 o 
  -7  -2   5       85.41       89.51      3.24 o 
  -6  -2   5        2.00        3.60      1.05 o 
  -5  -2   5      193.15      194.35      4.07 o 
  -4  -2   5     2022.65     1950.00     17.54 o 
  -3  -2   5      240.46      217.61      8.03 o 
  -2  -2   5     1360.55     1460.07     92.97 o 
  -1  -2   5      210.76      265.56     10.22 o 
   0  -2   5     1147.16     1102.02     39.37 o 
   1  -2   5      337.71      344.06     10.75 o 
   2  -2   5     2639.19     2926.36     64.40 o 
   3  -2   5     1256.80     1297.55     45.18 o 
   4  -2   5       34.46       29.50      0.49 o 
   5  -2   5      204.01      200.79      8.76 o 
   6  -2   5      482.84      530.61     30.04 o 
   7  -2   5       14.41       14.92      1.03 o 
  -7  -1   5        0.23        1.98      1.37 o 
  -6  -1   5      279.06      274.60      7.01 o 
  -5  -1   5      850.58      841.83     17.37 o 
  -4  -1   5      104.58       93.66      1.91 o 
  -3  -1   5      408.99      432.34     52.78 o 
  -2  -1   5        9.37        9.28      0.73 o 
  -1  -1   5       23.37       56.32      2.14 o 
   0  -1   5       27.82       28.99      0.83 o 
   1  -1   5      476.45      429.53      6.64 o 
   2  -1   5     2542.35     2783.05     45.39 o 
   3  -1   5      166.68      170.10      4.02 o 
   4  -1   5      499.19      510.73     12.09 o 
   5  -1   5        0.33        1.98      0.33 o 
   6  -1   5      149.71      160.72      5.15 o 
   7  -1   5       22.17       24.57      1.18 o 
  -7   0   5       52.55       49.13      1.96 o 
  -6   0   5        5.98        7.72      1.16 o 
  -5   0   5      247.33      246.93      5.67 o 
  -4   0   5      312.42      316.15     22.02 o 
  -3   0   5      242.70      216.72      3.80 o 
  -2   0   5       45.06       44.83      1.03 o 
  -1   0   5      202.63      203.22      3.52 o 
   0   0   5     1499.53     1511.79     20.40 o 
   1   0   5      396.02      413.79      4.32 o 
   2   0   5      419.85      489.40      9.96 o 
   3   0   5      225.06      227.14      6.30 o 
   4   0   5        3.58        5.86      0.39 o 
   5   0   5      334.73      345.20      7.69 o 
   6   0   5      266.62      265.61      8.36 o 
   7   0   5      131.14      134.93      6.83 o 
  -7   1   5       48.43       47.55      1.97 o 
  -6   1   5      394.34      403.35     11.60 o 
  -5   1   5      855.14      827.43     15.97 o 
  -4   1   5      307.15      275.27      8.90 o 
  -3   1   5      713.30      672.73     15.03 o 
  -2   1   5     1598.37     1725.73     14.50 o 
  -1   1   5     1645.54     1641.28     58.37 o 
   0   1   5      324.02      336.66      6.31 o 
   1   1   5      101.29      114.80      1.30 o 
   2   1   5       25.56       24.59      0.95 o 
   3   1   5        2.96        5.95      0.42 o 
   4   1   5       57.78       60.81      1.89 o 
   5   1   5       15.68       15.14      0.61 o 
   6   1   5      132.08      129.07      4.39 o 
   7   1   5       35.24       41.45      2.09 o 
  -7   2   5      491.79      526.63     12.74 o 
  -6   2   5       29.27       28.47      1.72 o 
  -5   2   5      463.49      483.69     16.36 o 
  -4   2   5       73.93       65.76      1.82 o 
  -3   2   5      237.47      235.48      5.44 o 
  -2   2   5      158.35      127.53      1.92 o 
  -1   2   5      320.69      358.89      2.67 o 
   0   2   5     1652.98     1684.81     33.58 o 
   1   2   5     2025.68     2150.59     17.72 o 
   2   2   5      581.51      628.15      5.61 o 
   3   2   5      449.40      447.78      7.70 o 
   4   2   5       80.84       82.03      1.93 o 
   5   2   5      240.04      238.81      3.58 o 
   6   2   5       10.50        9.82      0.74 o 
   7   2   5        0.17        3.88      1.78 o 
  -7   3   5       44.17       44.04      2.07 o 
  -6   3   5       40.99       35.45      1.86 o 
  -5   3   5      580.03      554.70     15.59 o 
  -4   3   5       99.65       90.53      2.27 o 
  -3   3   5        3.05        1.30      0.43 o 
  -2   3   5       22.42       13.08      0.84 o 
  -1   3   5     1163.08     1183.65     25.16 o 
   0   3   5       60.00       56.57      1.62 o 
   1   3   5      132.77      106.97      1.69 o 
   2   3   5      404.05      427.24      3.43 o 
   3   3   5       74.79       77.82      3.19 o 
   4   3   5      567.58      588.82      7.48 o 
   5   3   5        0.47        1.24      0.54 o 
   6   3   5      387.29      393.66      4.77 o 
  -7   4   5        7.56        8.07      1.28 o 
  -6   4   5       22.97       23.64      1.55 o 
  -5   4   5       14.54       17.89      1.35 o 
  -4   4   5       74.79       63.03      2.05 o 
  -3   4   5      252.65      251.10      4.46 o 
  -2   4   5      513.47      493.97     10.81 o 
  -1   4   5      200.74      212.52      4.88 o 
   0   4   5      287.18      233.60      2.83 o 
   1   4   5      479.74      496.54     15.54 o 
   2   4   5      399.00      403.92      4.53 o 
   3   4   5      697.22      725.01      7.78 o 
   4   4   5      380.42      386.29      6.62 o 
   5   4   5      172.14      168.17      2.64 o 
   6   4   5       34.82       32.07      0.93 o 
  -7   5   5       42.41       36.98      2.26 o 
  -6   5   5       43.82       36.29      1.50 o 
  -5   5   5        3.25        4.35      0.96 o 
  -4   5   5      122.51      112.51      3.23 o 
  -3   5   5      287.91      276.71      4.96 o 
  -2   5   5      528.77      502.49     11.40 o 
  -1   5   5       26.23       20.57      1.04 o 
   0   5   5        0.09        0.91      0.40 o 
   1   5   5       82.34       71.14      2.14 o 
   2   5   5       23.82       25.39      0.45 o 
   3   5   5       51.47       47.63      1.08 o 
   4   5   5      209.91      199.33      4.24 o 
   5   5   5        7.82        6.13      1.07 o 
   6   5   5       14.76       14.39      1.39 o 
  -7   6   5       56.68       70.37      2.78 o 
  -6   6   5      149.44      143.92      3.49 o 
  -5   6   5       24.42       23.17      1.42 o 
  -4   6   5       58.11       60.15      2.03 o 
  -3   6   5        4.47        6.56      1.22 o 
  -2   6   5      107.87       99.54      3.05 o 
  -1   6   5       71.17       76.70      1.97 o 
   0   6   5        7.31        6.28      0.75 o 
   1   6   5        3.84        7.23      0.93 o 
   2   6   5        5.75       11.96      1.05 o 
   3   6   5       39.66       41.17      0.97 o 
   4   6   5       63.74       65.98      2.18 o 
   5   6   5       81.73       82.57      2.62 o 
  -6   7   5       38.53       39.64      2.28 o 
  -5   7   5       44.47       45.49      2.06 o 
  -4   7   5      374.68      391.31     10.19 o 
  -3   7   5        1.49        1.94      0.31 o 
  -2   7   5      183.28      176.34      4.55 o 
  -1   7   5     1796.94     1824.35     41.00 o 
   0   7   5       18.36       14.12      1.15 o 
   1   7   5      697.50      679.54     15.72 o 
   2   7   5      469.58      452.56     14.48 o 
   3   7   5      194.93      185.06      5.77 o 
   4   7   5       84.38       81.25      2.46 o 
   5   7   5       10.27        8.73      1.25 o 
  -6   8   5        3.51       12.48      1.62 o 
  -5   8   5      163.02      168.80      4.50 o 
  -4   8   5        0.54        2.45      1.16 o 
  -3   8   5      427.80      465.79     11.10 o 
  -2   8   5       41.54       42.62      1.64 o 
  -1   8   5       68.34       65.96      2.94 o 
   0   8   5      554.62      533.33      9.63 o 
   1   8   5        3.37        2.62      0.89 o 
   2   8   5       60.51       64.09      1.99 o 
   3   8   5      248.53      254.42      6.65 o 
   4   8   5        9.22        7.41      1.30 o 
  -5   9   5        0.39        1.16      0.57 o 
  -4   9   5      122.05      122.63      2.73 o 
  -3   9   5       17.42       23.56      1.67 o 
  -2   9   5       86.45       88.31      2.67 o 
  -1   9   5      224.54      226.81      4.49 o 
   0   9   5      162.88      143.91      4.09 o 
   1   9   5       85.24       79.34      2.54 o 
   2   9   5       79.36       72.78      2.43 o 
   3   9   5       34.48       34.67      1.92 o 
   4   9   5       97.02       88.87      3.87 o 
  -5  10   5       76.15       78.24      3.00 o 
  -4  10   5        8.36        8.82      1.36 o 
  -3  10   5      121.00      125.78      3.40 o 
  -2  10   5        0.03        1.06      1.18 o 
  -1  10   5        1.43        3.33      1.54 o 
   0  10   5       96.17       82.24      2.50 o 
   1  10   5       13.87       10.66      1.32 o 
   2  10   5        0.99        2.09      0.91 o 
   3  10   5      123.95      129.62      4.63 o 
  -4  11   5       63.14       58.79      2.42 o 
  -3  11   5       34.53       28.97      1.86 o 
  -2  11   5        1.58        3.12      0.91 o 
  -1  11   5       68.47       58.49      2.36 o 
   0  11   5       59.73       68.47      3.04 o 
   1  11   5        0.21        2.51      0.88 o 
   2  11   5       38.65       44.53      2.45 o 
  -1  12   5       20.83       21.79      1.78 o 
  -1 -12   6        8.46        6.59      0.76 o 
   0 -12   6        2.61        2.18      0.61 o 
   1 -12   6       56.70       48.62      3.86 o 
   2 -12   6        8.60        8.65      0.90 o 
  -2 -11   6      136.05      136.33      3.28 o 
  -1 -11   6        5.53        5.93      0.65 o 
   0 -11   6      126.00      118.23      3.15 o 
   1 -11   6       22.08       20.99      1.16 o 
   2 -11   6        2.49        1.14      0.44 o 
   3 -11   6        4.07        3.76      0.65 o 
   4 -11   6       24.02       23.46      1.86 o 
  -3 -10   6      170.33      167.57      4.61 o 
  -2 -10   6       25.06       26.11      1.58 o 
  -1 -10   6       64.40       63.85      1.22 o 
   0 -10   6      890.16      905.76     14.92 o 
   1 -10   6      189.51      178.82      9.15 o 
   2 -10   6      116.54      118.39      2.93 o 
   3 -10   6       25.38       25.39      1.91 o 
   4 -10   6      131.34      113.80      7.64 o 
   5 -10   6        0.40        1.53      1.00 o 
  -4  -9   6      394.94      395.67      4.47 o 
  -3  -9   6       50.11       50.63      2.12 o 
  -2  -9   6      483.80      481.38     15.21 o 
  -1  -9   6      302.81      302.49      8.03 o 
   0  -9   6       20.79       18.65      0.66 o 
   1  -9   6      103.71      104.45      2.27 o 
   2  -9   6       10.56        8.62      0.82 o 
   3  -9   6        9.84        6.55      0.72 o 
   4  -9   6       54.65       49.01      1.31 o 
   5  -9   6       48.61       46.19      4.24 o 
  -5  -8   6       65.27       64.07      2.56 o 
  -4  -8   6       37.04       29.27      1.85 o 
  -3  -8   6       20.94       28.17      1.56 o 
  -2  -8   6      192.51      187.20      2.21 o 
  -1  -8   6        9.82        9.43      0.96 o 
   0  -8   6      453.48      459.23      6.15 o 
   1  -8   6       41.62       32.46      0.85 o 
   2  -8   6      384.17      364.90      7.83 o 
   3  -8   6       46.12       37.42      2.21 o 
   4  -8   6      389.99      401.10      9.70 o 
   5  -8   6       91.01       84.92      8.75 o 
   6  -8   6       30.26       30.93      1.55 o 
  -5  -7   6      138.76      140.05      4.23 o 
  -4  -7   6        4.72        6.50      1.05 o 
  -3  -7   6       86.96       88.48      2.63 o 
  -2  -7   6       55.61       50.37      0.97 o 
  -1  -7   6      154.65      154.54      2.12 o 
   0  -7   6       93.66       83.96      1.26 o 
   1  -7   6        9.80        6.68      0.41 o 
   2  -7   6      525.88      519.00      7.85 o 
   3  -7   6        1.13        2.01      1.07 o 
   4  -7   6        7.51        6.45      0.62 o 
   5  -7   6      173.14      183.77     22.57 o 
   6  -7   6       67.02       58.80      6.37 o 
  -6  -6   6       89.79      101.96      3.43 o 
  -5  -6   6        5.82        8.03      1.24 o 
  -4  -6   6       10.19        5.90      1.02 o 
  -3  -6   6      713.50      668.09     50.91 o 
  -2  -6   6       93.75       90.36      1.55 o 
  -1  -6   6       21.27       20.69      0.65 o 
   0  -6   6      163.58      163.84      4.14 o 
   1  -6   6       96.52       92.95      5.60 o 
   2  -6   6      173.69      176.71     10.28 o 
   3  -6   6       51.32       52.56      4.30 o 
   4  -6   6       60.57       59.90      2.86 o 
   5  -6   6        3.16        4.08      0.65 o 
   6  -6   6       11.84       11.76      1.27 o 
  -6  -5   6      467.07      494.92      9.39 o 
  -5  -5   6       75.83       81.06      2.73 o 
  -4  -5   6      734.58      732.11     16.91 o 
  -3  -5   6      296.62      285.46      9.25 o 
  -2  -5   6      135.68      120.10      4.87 o 
  -1  -5   6       77.33       79.53      1.00 o 
   0  -5   6      322.77      286.92     18.40 o 
   1  -5   6      210.90      197.90     12.90 o 
   2  -5   6       55.91       49.49      4.39 o 
   3  -5   6      196.24      197.36      9.53 o 
   4  -5   6       20.34       17.80      1.10 o 
   5  -5   6        0.77        1.22      0.39 o 
   6  -5   6       29.67       25.66      3.64 o 
  -6  -4   6      203.91      203.31      6.38 o 
  -5  -4   6      261.23      262.88      3.41 o 
  -4  -4   6        3.23        3.57      0.83 o 
  -3  -4   6       68.17       60.71      1.45 o 
  -2  -4   6        5.14        4.47      0.47 o 
  -1  -4   6      411.70      379.69     33.04 o 
   0  -4   6      401.23      399.33     29.56 o 
   1  -4   6        1.65        1.69      0.32 o 
   2  -4   6     1519.77     1630.58     77.65 o 
   3  -4   6       30.68       35.30      1.37 o 
   4  -4   6      204.30      225.98     11.91 o 
   5  -4   6        0.09        1.78      0.75 o 
   6  -4   6       87.23       97.07      5.54 o 
   7  -4   6      257.21      264.07     18.65 o 
  -7  -3   6       38.72       48.19      2.14 o 
  -6  -3   6       35.63       41.16      1.98 o 
  -5  -3   6        1.27        1.96      0.62 o 
  -4  -3   6        1.42        0.84      0.47 o 
  -3  -3   6      122.54      115.13      3.57 o 
  -2  -3   6      779.62      850.10    110.45 o 
  -1  -3   6      121.74      135.98      9.85 o 
   0  -3   6      188.27      176.48      9.57 o 
   1  -3   6     1051.00     1020.01     45.44 o 
   2  -3   6      396.60      387.12     20.11 o 
   3  -3   6        1.67        1.40      0.26 o 
   4  -3   6       19.62       21.32      1.28 o 
   5  -3   6      109.19      120.40      8.08 o 
   6  -3   6       93.51       86.85      3.33 o 
   7  -3   6      170.91      170.90     11.47 o 
  -7  -2   6        8.67        9.74      1.45 o 
  -6  -2   6       35.78       36.64      1.98 o 
  -5  -2   6        9.52        8.73      1.01 o 
  -4  -2   6     1209.09     1186.46     19.25 o 
  -3  -2   6      300.86      298.04     48.39 o 
  -2  -2   6        0.46        0.96      0.24 o 
  -1  -2   6        0.94        1.02      0.17 o 
   0  -2   6      178.78      194.82     12.99 o 
   1  -2   6       80.89       98.08      3.27 o 
   2  -2   6      457.07      498.18     13.06 o 
   3  -2   6       11.12       10.66      0.35 o 
   4  -2   6      525.82      544.82     18.41 o 
   5  -2   6      157.90      161.53      3.12 o 
   6  -2   6        0.02        3.15      1.59 o 
   7  -2   6       47.09       45.31      1.91 o 
  -7  -1   6      210.44      259.54     10.01 o 
  -6  -1   6       62.93       56.92      2.46 o 
  -5  -1   6       59.42       61.84      1.94 o 
  -4  -1   6        4.22        5.53      0.86 o 
  -3  -1   6      442.64      479.31     40.36 o 
  -2  -1   6      336.60      359.43     17.11 o 
   0  -1   6      194.79      195.70      8.71 o 
   1  -1   6       20.25       20.13      0.73 o 
   2  -1   6      291.31      321.71      4.71 o 
   3  -1   6      126.39      140.88      2.49 o 
   4  -1   6       62.95       62.70      1.01 o 
   5  -1   6      102.15       96.89      3.49 o 
   6  -1   6      428.35      445.80     14.79 o 
   7  -1   6        1.64        2.31      0.59 o 
  -7   0   6       37.77       35.85      1.87 o 
  -6   0   6        4.99        4.73      1.04 o 
  -5   0   6      156.88      156.96      2.62 o 
  -4   0   6      316.96      314.69     11.58 o 
  -3   0   6      601.03      546.75      5.68 o 
  -2   0   6      367.58      392.86      6.12 o 
  -1   0   6      246.12      197.14      2.33 o 
   0   0   6      245.07      256.22      1.61 o 
   1   0   6      248.79      225.92      2.73 o 
   2   0   6      669.92      716.97     17.30 o 
   3   0   6      402.69      429.87      5.08 o 
   4   0   6      737.81      763.18     12.67 o 
   5   0   6      104.74      101.15      1.32 o 
   6   0   6       43.23       45.08      2.88 o 
   7   0   6       93.00       91.47      1.91 o 
  -7   1   6      244.39      263.71      5.42 o 
  -6   1   6       33.76       30.68      1.79 o 
  -5   1   6      426.02      430.08      4.23 o 
  -4   1   6     1146.65     1127.41     18.33 o 
  -3   1   6        0.02        1.12      0.85 o 
  -2   1   6     1544.73     1482.90     12.71 o 
  -1   1   6      126.97      122.64      3.06 o 
   0   1   6      578.19      530.71     14.10 o 
   1   1   6      777.60      743.81      5.81 o 
   2   1   6       85.82       78.90      2.18 o 
   3   1   6      708.63      730.19     16.64 o 
   4   1   6       93.18       94.35      1.37 o 
   5   1   6        1.35        1.00      0.48 o 
   6   1   6       92.99       86.10      1.84 o 
   7   1   6        9.84        7.23      0.85 o 
  -7   2   6       60.65       64.28      2.53 o 
  -6   2   6      186.18      184.63      6.52 o 
  -5   2   6       13.12       16.14      1.20 o 
  -4   2   6       83.91       73.74      2.70 o 
  -3   2   6      100.02       94.87      2.69 o 
  -2   2   6       74.24       72.96      1.77 o 
  -1   2   6     1055.41     1015.39     16.25 o 
   1   2   6       89.13       76.42      0.95 o 
   2   2   6     1261.78     1348.43     11.04 o 
   3   2   6       11.92       15.28      0.67 o 
   4   2   6      120.98      129.14      1.98 o 
   5   2   6        0.32        1.58      0.46 o 
   6   2   6        4.38        5.96      0.57 o 
  -7   3   6       31.47       31.19      1.86 o 
  -6   3   6       10.20       11.57      1.24 o 
  -5   3   6        4.20        2.26      0.68 o 
  -4   3   6       43.56       45.56      1.83 o 
  -3   3   6       39.37       38.96      1.55 o 
  -2   3   6        8.23       17.87      1.01 o 
  -1   3   6       64.42       61.56      1.46 o 
   0   3   6        0.73        1.80      0.40 o 
   1   3   6       47.70       44.18      0.93 o 
   2   3   6        2.45        3.48      0.33 o 
   3   3   6       60.23       63.69      1.05 o 
   4   3   6      273.20      271.18      5.24 o 
   5   3   6       13.52       13.19      0.65 o 
   6   3   6        1.75        1.98      0.58 o 
  -7   4   6        3.64        4.16      1.06 o 
  -6   4   6       74.09       72.87      2.39 o 
  -5   4   6       22.08       29.38      1.73 o 
  -4   4   6        0.71        3.60      0.71 o 
  -3   4   6      119.28      117.94      2.33 o 
  -2   4   6       22.31       20.15      1.08 o 
  -1   4   6      409.83      419.89     15.49 o 
   0   4   6      346.77      351.42      5.77 o 
   1   4   6      410.76      407.84      3.32 o 
   2   4   6      122.71      125.81      2.57 o 
   3   4   6       36.11       32.68      0.84 o 
   4   4   6        0.11        5.56      0.68 o 
   5   4   6       54.12       53.77      1.43 o 
   6   4   6       38.71       38.08      1.13 o 
  -7   5   6       46.86       49.29      2.23 o 
  -6   5   6       44.06       41.67      1.93 o 
  -5   5   6      104.57      100.96      2.95 o 
  -4   5   6      127.35      132.18      3.18 o 
  -3   5   6       75.37       74.25      2.25 o 
  -2   5   6      510.93      501.15     13.95 o 
  -1   5   6       14.04       11.85      0.90 o 
   0   5   6      396.14      362.16     13.20 o 
   1   5   6       72.67       66.94      1.70 o 
   2   5   6      131.82      107.86      2.80 o 
   3   5   6        1.65        5.97      0.57 o 
   4   5   6      208.47      218.02      2.61 o 
   5   5   6      100.18       85.51      2.02 o 
  -6   6   6      183.34      183.94      5.12 o 
  -5   6   6        0.18       -1.72      1.37 o 
  -4   6   6       17.13       18.73      1.38 o 
  -3   6   6       88.26       79.01      1.93 o 
  -2   6   6      231.63      228.40      5.71 o 
  -1   6   6       81.37       67.69      2.63 o 
   0   6   6      668.42      646.16     17.97 o 
   1   6   6      180.67      174.02      3.57 o 
   2   6   6      187.96      206.97      5.36 o 
   3   6   6        1.41        1.20      0.80 o 
   4   6   6      217.53      217.71      5.31 o 
   5   6   6       17.48       18.42      1.52 o 
  -6   7   6        2.13        1.22      0.63 o 
  -5   7   6      107.79      107.72      2.99 o 
  -4   7   6       98.46       85.48      2.73 o 
  -3   7   6       29.74       25.51      1.40 o 
  -2   7   6      870.56      853.33     19.19 o 
  -1   7   6       11.44       14.36      1.34 o 
   0   7   6      733.50      708.50     16.37 o 
   1   7   6      234.28      219.07      4.40 o 
   2   7   6      217.90      196.88      4.18 o 
   3   7   6      121.68      121.16      2.61 o 
   4   7   6       22.15       23.73      1.83 o 
   5   7   6       35.31       28.55      1.90 o 
  -6   8   6       28.39       25.17      1.87 o 
  -5   8   6      161.11      168.33      3.30 o 
  -4   8   6        2.23        1.88      0.97 o 
  -3   8   6       55.46       52.21      2.51 o 
  -2   8   6      189.33      199.42      4.82 o 
  -1   8   6       39.55       35.66      1.78 o 
   0   8   6        1.25        4.55      1.01 o 
   1   8   6      105.07       92.76      3.59 o 
   2   8   6       20.52       20.63      1.53 o 
   3   8   6       42.01       41.92      1.98 o 
   4   8   6      179.67      177.28      4.27 o 
  -5   9   6        0.77        1.57      1.54 o 
  -4   9   6       40.19       37.33      2.01 o 
  -3   9   6       37.14       33.05      1.75 o 
  -2   9   6        3.73        2.67      0.83 o 
  -1   9   6        0.07        1.19      0.57 o 
   0   9   6      132.54      129.60      3.69 o 
   1   9   6       74.35       68.49      2.38 o 
   2   9   6        9.23       12.50      1.60 o 
   3   9   6        7.70        7.97      1.16 o 
  -4  10   6      109.70      112.10      3.02 o 
  -3  10   6       30.51       27.87      1.86 o 
  -2  10   6        1.09        4.63      1.55 o 
  -1  10   6      345.48      338.10     11.21 o 
   0  10   6       51.79       56.55      2.53 o 
   1  10   6      114.94      120.21      4.34 o 
   2  10   6        4.96        4.55      1.20 o 
  -3  11   6       74.45       74.25      2.71 o 
  -2  11   6      174.67      167.45      4.13 o 
  -1  11   6       26.18       21.89      1.65 o 
   0  11   6      123.09      126.93      3.44 o 
   1  11   6        7.66        8.22      1.36 o 
   0 -12   7        0.34        2.18      0.87 o 
   1 -12   7       55.63       50.02      1.70 o 
  -2 -11   7       64.37       66.26      2.55 o 
  -1 -11   7       15.44       15.63      0.97 o 
   0 -11   7      343.77      346.46      5.87 o 
   1 -11   7       51.43       50.82      6.73 o 
   2 -11   7      117.58      122.53      6.63 o 
   3 -11   7        4.99        6.75      1.18 o 
  -3 -10   7       13.74       16.92      1.46 o 
  -2 -10   7        1.72        6.33      1.13 o 
  -1 -10   7       52.70       50.95      1.22 o 
   0 -10   7       78.69       74.25      2.58 o 
   1 -10   7       85.49       81.14      1.89 o 
   2 -10   7        1.50        2.28      0.94 o 
   3 -10   7      105.58       94.74      2.16 o 
   4 -10   7        2.14        0.97      1.26 o 
  -4  -9   7        0.15        1.17      1.36 o 
  -3  -9   7        2.06        1.69      0.69 o 
  -2  -9   7        5.53        4.51      0.51 o 
  -1  -9   7        2.30        2.32      0.41 o 
   0  -9   7        5.09        4.43      1.10 o 
   1  -9   7       12.84       11.02      0.79 o 
   2  -9   7        9.10        7.35      0.71 o 
   3  -9   7      166.07      157.40      2.82 o 
   4  -9   7       67.59       51.74      2.38 o 
   5  -9   7       16.95       13.27      1.10 o 
  -5  -8   7       28.95       25.58      1.79 o 
  -4  -8   7       51.16       53.02      2.01 o 
  -3  -8   7       87.04       82.26      2.24 o 
  -2  -8   7      206.74      196.40      6.88 o 
  -1  -8   7       16.12       14.97      0.72 o 
   0  -8   7       10.48        8.64      0.48 o 
   1  -8   7       59.36       59.44      1.77 o 
   2  -8   7        8.46        8.06      1.09 o 
   3  -8   7       44.37       39.74      2.08 o 
   4  -8   7        0.10        2.45      1.09 o 
   5  -8   7        0.09        1.55      1.10 o 
  -5  -7   7      152.63      146.41      3.46 o 
  -4  -7   7       32.20       36.82      1.90 o 
  -3  -7   7      662.25      659.80     14.60 o 
  -2  -7   7       94.11       95.31      1.41 o 
  -1  -7   7       17.30       14.30      2.60 o 
   0  -7   7     1064.20     1096.27      7.86 o 
   1  -7   7        0.14        3.09      1.83 o 
   2  -7   7       23.76       19.55      0.89 o 
   3  -7   7       49.55       46.08      2.88 o 
   4  -7   7       90.04       87.36      4.42 o 
   5  -7   7      113.60      101.85      4.14 o 
   6  -7   7        2.30        3.15      0.82 o 
  -6  -6   7       27.92       30.06      2.03 o 
  -5  -6   7       74.17       79.35      2.51 o 
  -4  -6   7      215.72      223.47      3.51 o 
  -3  -6   7       40.59       44.55      2.19 o 
  -2  -6   7      167.71      159.48      7.11 o 
  -1  -6   7      250.84      245.06      3.02 o 
   0  -6   7       19.52       14.33      1.67 o 
   1  -6   7      109.49       98.60      7.00 o 
   2  -6   7       64.90       78.23      5.47 o 
   3  -6   7      142.73      141.15      9.00 o 
   4  -6   7      276.10      281.85     13.88 o 
   5  -6   7        5.82        8.34      0.96 o 
   6  -6   7      192.41      180.48     11.54 o 
  -6  -5   7       29.71       31.33      1.80 o 
  -5  -5   7       96.86       88.16      2.97 o 
  -4  -5   7       73.06       73.35      2.43 o 
  -3  -5   7       12.45       14.28      1.05 o 
  -2  -5   7       15.59       14.38      0.68 o 
  -1  -5   7       20.57       27.88      2.97 o 
   0  -5   7      242.72      232.61     12.05 o 
   1  -5   7      449.78      476.59     24.25 o 
   2  -5   7      929.30     1041.67     63.00 o 
   3  -5   7       29.41       35.28      0.88 o 
   4  -5   7       11.61       15.40      1.50 o 
   5  -5   7       63.84       69.66      5.19 o 
   6  -5   7        5.62        6.97      0.78 o 
  -6  -4   7       20.28       23.75      1.63 o 
  -5  -4   7       70.65       72.86      2.16 o 
  -4  -4   7        2.19        5.52      0.98 o 
  -3  -4   7      150.29      152.43      3.85 o 
  -2  -4   7      117.47      140.67     16.61 o 
  -1  -4   7       69.90       82.74      7.21 o 
   0  -4   7      156.41      184.94     10.97 o 
   1  -4   7       56.95       57.90      2.55 o 
   2  -4   7       51.29       54.63      3.56 o 
   3  -4   7       86.98       82.86      3.70 o 
   4  -4   7        8.90        9.14      0.64 o 
   5  -4   7        0.07        1.58      2.05 o 
   6  -4   7       17.87       21.54      1.33 o 
  -6  -3   7       30.48       32.43      1.87 o 
  -5  -3   7      272.57      268.83      5.26 o 
  -4  -3   7      160.43      157.24      4.21 o 
  -3  -3   7      168.94      166.12      3.46 o 
  -2  -3   7      217.50      241.30     20.04 o 
  -1  -3   7        2.69        1.02      0.26 o 
   0  -3   7      218.15      272.85     19.12 o 
   2  -3   7        0.64        1.94      1.14 o 
   3  -3   7      260.79      277.97      8.20 o 
   4  -3   7      189.63      206.36     10.57 o 
   5  -3   7       76.69       79.10      2.14 o 
   6  -3   7        3.36        3.30      0.93 o 
  -7  -2   7      188.01      191.57      5.41 o 
  -6  -2   7      534.20      571.23     13.40 o 
  -5  -2   7        7.96       15.36      1.20 o 
  -4  -2   7      238.60      247.68      3.02 o 
  -3  -2   7      662.99      806.07     95.81 o 
  -2  -2   7      627.33      628.24     33.46 o 
  -1  -2   7      310.12      290.26     27.30 o 
   0  -2   7      502.95      495.57     19.12 o 
   1  -2   7      802.48      806.37     23.10 o 
   2  -2   7       25.91       25.79      0.74 o 
   3  -2   7       96.78       93.55      2.23 o 
   4  -2   7      119.80      133.07      5.36 o 
   5  -2   7      126.07      138.62      5.54 o 
   6  -2   7      204.10      204.82      4.56 o 
  -7  -1   7        3.14        3.85      0.99 o 
  -6  -1   7        7.68        8.56      1.22 o 
  -5  -1   7       38.37       39.31      1.86 o 
  -4  -1   7      255.93      241.90      4.62 o 
  -3  -1   7      256.41      250.04     10.55 o 
  -2  -1   7       33.78       39.30      2.97 o 
   0  -1   7       66.21       48.09      0.99 o 
   1  -1   7       72.60       64.32      2.32 o 
   2  -1   7      780.23      799.66     10.36 o 
   3  -1   7      110.00      115.87      1.51 o 
   4  -1   7      196.59      198.93      3.02 o 
   5  -1   7      260.78      277.74      5.75 o 
   6  -1   7       79.37       80.95      1.98 o 
  -7   0   7       11.90       14.66      1.61 o 
  -6   0   7       22.60       24.03      1.50 o 
  -5   0   7        0.54        1.48      1.53 o 
  -4   0   7        8.71       20.77      1.38 o 
  -3   0   7        9.41       11.98      0.74 o 
  -2   0   7      136.90      124.47      2.60 o 
  -1   0   7      191.84      196.64      2.42 o 
   0   0   7       83.10       71.08      2.00 o 
   1   0   7      339.44      330.48      4.56 o 
   2   0   7      213.18      239.42      7.30 o 
   3   0   7       63.36       55.41      2.20 o 
   4   0   7       97.40       88.47      3.73 o 
   5   0   7      384.30      339.46     32.80 o 
   6   0   7       17.77       18.02      1.16 o 
  -7   1   7      153.82      168.29      6.15 o 
  -6   1   7        0.11        1.75      1.54 o 
  -5   1   7       55.58       49.29      1.98 o 
  -4   1   7      157.85      142.72      3.80 o 
  -3   1   7        3.68        5.13      0.79 o 
  -2   1   7      400.66      416.82      7.11 o 
  -1   1   7       56.64       65.95      1.90 o 
   0   1   7       58.41       49.92      0.87 o 
   1   1   7       93.81       85.84      2.87 o 
   2   1   7       88.48       98.70      1.31 o 
   3   1   7        0.38        0.51      0.26 o 
   4   1   7       39.71       38.94      0.97 o 
   5   1   7        8.50        7.34      0.50 o 
   6   1   7       55.98       54.97      2.30 o 
  -7   2   7        5.59        3.88      1.06 o 
  -6   2   7      100.83      107.09      3.48 o 
  -5   2   7       19.46       18.48      1.44 o 
  -4   2   7       13.19       12.64      1.07 o 
  -3   2   7        2.30        0.75      0.39 o 
  -2   2   7      178.17      169.15      6.38 o 
  -1   2   7        1.18        1.16      0.90 o 
   0   2   7      138.41      116.24      4.13 o 
   1   2   7       73.43       53.36      1.00 o 
   2   2   7       36.45       39.41      0.89 o 
   3   2   7      242.03      238.06      4.50 o 
   4   2   7       81.28       86.96      1.97 o 
   5   2   7      177.68      170.24      3.86 o 
   6   2   7       11.14       10.49      0.85 o 
  -7   3   7       18.10       21.72      1.75 o 
  -6   3   7      114.23      111.48      2.72 o 
  -5   3   7       47.41       52.13      1.85 o 
  -4   3   7        9.31       15.14      1.21 o 
  -3   3   7      624.35      616.67     13.57 o 
  -2   3   7      293.40      280.36      8.05 o 
  -1   3   7     1829.51     1806.47     40.23 o 
   0   3   7      286.97      287.52      7.38 o 
   1   3   7       26.39       27.60      1.12 o 
   2   3   7      502.11      467.03      7.22 o 
   3   3   7        4.71        3.85      0.86 o 
   4   3   7       32.93       35.63      1.06 o 
   5   3   7       48.56       47.42      1.24 o 
   6   3   7      147.36      148.61      3.96 o 
  -7   4   7      135.36      130.77      3.07 o 
  -6   4   7        6.34        5.47      1.14 o 
  -5   4   7      242.08      247.45      4.80 o 
  -4   4   7      337.41      343.24      4.51 o 
  -3   4   7        5.65        8.85      1.00 o 
  -2   4   7     1533.93     1576.10     26.19 o 
  -1   4   7      854.80      845.69     20.42 o 
   0   4   7      540.88      541.66     15.05 o 
   1   4   7      952.15      931.74     33.35 o 
   2   4   7       15.22        9.58      0.50 o 
   3   4   7      471.03      450.14      8.64 o 
   4   4   7      254.87      259.88      6.08 o 
   5   4   7      799.46      785.33     42.19 o 
  -6   5   7       46.37       38.33      2.05 o 
  -5   5   7       45.60       48.36      2.14 o 
  -4   5   7      111.38      102.17      2.82 o 
  -3   5   7       33.64       40.13      1.83 o 
  -2   5   7      499.18      503.66     11.20 o 
  -1   5   7      942.40      906.88     20.24 o 
   0   5   7      176.86      165.81      5.56 o 
   1   5   7       46.55       48.21      1.53 o 
   2   5   7       42.81       49.89      1.25 o 
   3   5   7       93.04       84.08      1.93 o 
   4   5   7      130.30      140.39      3.47 o 
   5   5   7      268.78      282.10     10.65 o 
  -6   6   7       17.35       21.18      1.74 o 
  -5   6   7        2.83        6.65      1.14 o 
  -4   6   7        0.01        1.18      1.26 o 
  -3   6   7      160.04      145.99      3.34 o 
  -2   6   7      434.99      458.98     12.99 o 
  -1   6   7       63.41       64.22      2.91 o 
   0   6   7       84.45       70.58      1.60 o 
   1   6   7       91.72       64.17      2.02 o 
   2   6   7       99.88       81.02      3.19 o 
   3   6   7       47.68       41.52      1.73 o 
   4   6   7      109.56      105.07      2.54 o 
   5   6   7        2.70        3.86      1.06 o 
  -6   7   7       69.02       66.05      2.61 o 
  -5   7   7       30.70       39.25      2.08 o 
  -4   7   7       31.47       34.99      2.05 o 
  -3   7   7      605.83      658.58     15.47 o 
  -2   7   7        2.20        4.49      1.33 o 
  -1   7   7        6.30        8.57      1.31 o 
   0   7   7      104.33       93.02      2.04 o 
   1   7   7       18.49       15.42      1.29 o 
   2   7   7       29.70       25.43      1.50 o 
   3   7   7       62.64       62.31      2.36 o 
   4   7   7      111.49      110.47      3.37 o 
  -5   8   7      187.60      187.40      5.35 o 
  -4   8   7      609.74      673.15     11.57 o 
  -3   8   7       94.36       89.69      2.71 o 
  -2   8   7      562.54      591.09     13.68 o 
  -1   8   7      103.91      100.70      3.25 o 
   0   8   7        3.19        5.16      1.02 o 
   1   8   7      451.41      443.54      5.57 o 
   2   8   7       97.18       81.17      2.77 o 
   3   8   7      229.35      236.22      9.04 o 
  -5   9   7      186.95      208.52      5.99 o 
  -4   9   7        7.89        8.43      1.20 o 
  -3   9   7       62.99       66.38      2.64 o 
  -2   9   7       62.39       63.16      2.34 o 
  -1   9   7      253.62      277.21      4.36 o 
   0   9   7       61.05       61.59      2.71 o 
   1   9   7       71.50       73.68      2.49 o 
   2   9   7      684.73      683.94     16.01 o 
   3   9   7        4.50        3.81      1.17 o 
  -4  10   7        0.04        0.89      1.74 o 
  -3  10   7        5.01        2.97      0.71 o 
  -2  10   7       40.55       41.60      2.45 o 
  -1  10   7        0.28        2.47      1.37 o 
   0  10   7      160.91      165.22      6.68 o 
   1  10   7       72.75       68.57      2.69 o 
   2  10   7        2.89        5.34      1.18 o 
  -2  11   7        0.23        0.85      0.67 o 
  -1  11   7        4.77        3.02      0.88 o 
   0  11   7        2.05        2.00      0.86 o 
  -1 -11   8      104.66      104.02      3.07 o 
   0 -11   8       57.34       52.99      2.55 o 
   1 -11   8       10.51       10.29      0.90 o 
   2 -11   8        4.04        2.31      1.57 o 
  -3 -10   8      307.07      304.98      7.15 o 
  -2 -10   8       49.28       50.74      1.80 o 
  -1 -10   8       35.67       36.38      2.75 o 
   0 -10   8       68.00       63.51      4.77 o 
   1 -10   8      182.41      171.15      4.14 o 
   2 -10   8        2.35        1.35      0.46 o 
   3 -10   8       22.34       16.11      1.09 o 
   4 -10   8        1.18        2.59      1.09 o 
  -4  -9   8       67.84       82.34      3.13 o 
  -3  -9   8      132.08      135.57      3.86 o 
  -2  -9   8        0.24        0.46      1.07 o 
  -1  -9   8       32.74       31.82      0.94 o 
   0  -9   8       93.15       87.69      1.89 o 
   1  -9   8      204.62      198.92      7.34 o 
   2  -9   8       17.51       12.61      1.39 o 
   3  -9   8      567.45      567.13      8.64 o 
   4  -9   8        3.49        7.52      1.19 o 
  -4  -8   8      227.75      221.43      6.82 o 
  -3  -8   8      126.08      118.41      4.01 o 
  -2  -8   8       15.69       14.86      1.17 o 
  -1  -8   8      125.52      118.95      2.02 o 
   0  -8   8      280.99      261.70     12.33 o 
   1  -8   8       12.58       13.09      0.82 o 
   2  -8   8      228.68      232.14      9.32 o 
   3  -8   8      113.15      107.33      2.38 o 
   4  -8   8       48.74       52.09      3.30 o 
   5  -8   8       18.48       19.99      1.24 o 
  -5  -7   8        8.93       11.77      1.51 o 
  -4  -7   8        0.38        1.29      0.59 o 
  -3  -7   8        4.66        6.38      0.98 o 
  -2  -7   8      452.38      435.58     10.41 o 
  -1  -7   8      172.03      166.21      2.99 o 
   0  -7   8       38.00       33.55      0.78 o 
   1  -7   8      140.03      145.75      2.39 o 
   2  -7   8       65.74       75.25      5.06 o 
   3  -7   8       29.72       27.82      3.64 o 
   4  -7   8       39.65       36.86      3.66 o 
   5  -7   8        4.39        6.07      1.81 o 
  -5  -6   8      169.63      192.64      5.33 o 
  -4  -6   8       49.59       48.04      1.75 o 
  -3  -6   8        9.26        9.69      1.00 o 
  -2  -6   8       50.73       53.55      1.31 o 
  -1  -6   8       47.84       43.87      1.03 o 
   0  -6   8       67.15       69.66      4.45 o 
   1  -6   8       48.43       54.05      3.19 o 
   2  -6   8        5.01        4.94      0.71 o 
   3  -6   8       15.39       13.06      1.24 o 
   4  -6   8        0.79        1.73      0.63 o 
   5  -6   8        0.36        1.25      0.60 o 
   6  -6   8        8.05        5.92      1.32 o 
  -6  -5   8       33.81       33.92      2.00 o 
  -5  -5   8       60.05       63.92      2.46 o 
  -4  -5   8       91.01       92.15      2.60 o 
  -3  -5   8        6.58        7.76      1.01 o 
  -2  -5   8      141.04      132.04      2.74 o 
  -1  -5   8      311.35      303.86     27.10 o 
   0  -5   8       19.47       18.38      1.19 o 
   1  -5   8      344.18      343.91     20.00 o 
   2  -5   8      203.96      221.93     17.62 o 
   3  -5   8      524.04      543.60     25.80 o 
   4  -5   8       55.09       47.23      3.06 o 
   5  -5   8        1.92        1.82      0.66 o 
   6  -5   8        4.64        6.84      1.35 o 
  -6  -4   8        5.28        6.70      1.11 o 
  -5  -4   8      108.92      103.32      2.74 o 
  -4  -4   8       23.70       24.40      1.36 o 
  -3  -4   8     2761.81     2801.68     40.29 o 
  -2  -4   8        3.12        4.07      0.60 o 
  -1  -4   8      453.32      514.79     59.49 o 
   0  -4   8      961.52      987.07     57.79 o 
   1  -4   8       67.55       64.97      4.34 o 
   2  -4   8       88.04       79.22      7.11 o 
   3  -4   8      628.48      683.19     34.62 o 
   4  -4   8       56.54       65.06      5.00 o 
   5  -4   8      309.64      347.55     13.65 o 
   6  -4   8       66.66       63.36      1.74 o 
  -6  -3   8        0.67        2.21      0.77 o 
  -5  -3   8        9.92        9.64      1.25 o 
  -4  -3   8       81.43       71.29      1.80 o 
  -3  -3   8      194.69      242.57     31.16 o 
  -2  -3   8       21.60       19.05      2.09 o 
  -1  -3   8      484.07      510.83     56.72 o 
   0  -3   8       80.12       87.94      5.88 o 
   1  -3   8      510.91      493.71     23.44 o 
   2  -3   8      456.40      482.59     11.45 o 
   3  -3   8     1064.01     1132.15     44.07 o 
   4  -3   8       66.75       71.19      1.75 o 
   5  -3   8      117.67      122.82      3.44 o 
   6  -3   8       90.55      100.63      2.41 o 
  -6  -2   8        8.12        8.92      1.31 o 
  -5  -2   8       80.63       81.55      2.31 o 
  -4  -2   8     1181.67     1192.51     24.29 o 
  -3  -2   8     1450.72     1708.79    202.95 o 
  -2  -2   8      231.52      237.21     15.10 o 
  -1  -2   8        6.84        9.38      0.51 o 
   0  -2   8      302.93      300.00     11.15 o 
   1  -2   8       58.49       49.60      1.54 o 
   2  -2   8        1.92        1.41      0.56 o 
   3  -2   8       60.14       61.44      0.81 o 
   4  -2   8        0.57        1.63      1.20 o 
   5  -2   8       11.90       14.18      3.05 o 
   6  -2   8        0.02        0.97      0.88 o 
  -7  -1   8        8.63        9.21      1.25 o 
  -6  -1   8       97.43      109.92      4.42 o 
  -5  -1   8       19.97       19.68      1.39 o 
  -4  -1   8      191.04      202.77      3.95 o 
  -3  -1   8       10.98       16.18      3.59 o 
  -2  -1   8       18.06       15.48      0.56 o 
  -1  -1   8      280.32      292.58     10.63 o 
   0  -1   8      102.56      106.76      3.09 o 
   1  -1   8       14.01       11.55      0.57 o 
   2  -1   8        9.09        7.83      0.40 o 
   3  -1   8        1.97        2.26      0.87 o 
   4  -1   8        7.07        7.34      0.88 o 
   5  -1   8       14.71       16.18      1.25 o 
   6  -1   8       11.67       11.49      1.03 o 
  -7   0   8       46.32       49.66      2.85 o 
  -6   0   8      101.48      113.92      3.70 o 
  -5   0   8      479.41      490.86     10.64 o 
  -4   0   8       61.72       61.55      1.88 o 
  -3   0   8      711.37      672.10     13.92 o 
  -2   0   8      338.62      313.42     10.02 o 
  -1   0   8       58.40       46.50      1.57 o 
   0   0   8     1921.58     1883.36     50.05 o 
   1   0   8        4.92        2.99      0.35 o 
   2   0   8       82.21       72.37      2.16 o 
   3   0   8      150.61      153.48      4.48 o 
   4   0   8       98.16       94.27      1.78 o 
   5   0   8       16.27       15.30      0.94 o 
   6   0   8       26.51       26.70      2.13 o 
  -7   1   8        1.52        4.43      1.65 o 
  -6   1   8      381.69      414.57      9.81 o 
  -5   1   8       19.78       21.05      1.47 o 
  -4   1   8      852.38      846.41     26.61 o 
  -3   1   8      171.56      158.38      2.29 o 
  -2   1   8      507.14      500.47      8.29 o 
  -1   1   8     1188.41     1158.27     23.35 o 
   0   1   8       20.78       24.15      1.57 o 
   1   1   8      485.80      452.73      5.99 o 
   2   1   8      138.29      143.39      3.11 o 
   3   1   8      559.16      576.94     16.06 o 
   4   1   8      345.69      356.53      4.87 o 
   5   1   8      215.75      213.41      4.25 o 
   6   1   8       54.97       52.11      1.55 o 
  -7   2   8       24.33       28.23      1.85 o 
  -6   2   8       28.10       27.08      1.85 o 
  -5   2   8      126.65      127.37      3.15 o 
  -4   2   8      278.83      245.22      4.80 o 
  -3   2   8      339.25      291.89      6.50 o 
  -2   2   8      134.34      124.07      3.26 o 
  -1   2   8       11.59       12.52      0.91 o 
   0   2   8      380.46      353.06      3.62 o 
   1   2   8      401.84      389.07      8.02 o 
   2   2   8      232.14      221.46      5.15 o 
   3   2   8      186.43      191.41      2.18 o 
   4   2   8      252.10      248.61      3.98 o 
   5   2   8      198.93      201.74      2.97 o 
   6   2   8        0.01        2.39      1.00 o 
  -6   3   8       85.95       87.68      3.34 o 
  -5   3   8        2.00        2.16      1.36 o 
  -4   3   8       10.67       10.86      1.14 o 
  -3   3   8       41.50       39.28      1.70 o 
  -2   3   8       22.89       20.98      1.27 o 
  -1   3   8       55.82       59.50      1.59 o 
   0   3   8      171.98      156.93      8.28 o 
   1   3   8      114.45      119.49      4.66 o 
   2   3   8      305.47      313.97      4.07 o 
   3   3   8        3.97        1.52      0.35 o 
   4   3   8      634.23      618.99      5.78 o 
   5   3   8      257.14      256.70      3.58 o 
  -6   4   8       63.01       71.98      2.99 o 
  -5   4   8      378.40      367.64      8.72 o 
  -4   4   8       34.45       23.95      1.51 o 
  -3   4   8       13.32       19.19      1.39 o 
  -2   4   8        1.68        2.57      0.67 o 
  -1   4   8      208.83      190.98      2.31 o 
   0   4   8      189.65      187.48      4.18 o 
   1   4   8       10.36       10.87      0.82 o 
   2   4   8       12.56       12.93      0.64 o 
   3   4   8       12.32       11.68      0.90 o 
   4   4   8        0.06        1.81      0.60 o 
   5   4   8        0.21        1.80      1.32 o 
  -6   5   8      158.60      161.41      4.54 o 
  -5   5   8       43.29       42.44      2.42 o 
  -4   5   8      420.22      415.34      7.21 o 
  -3   5   8      265.49      250.21      6.14 o 
  -2   5   8        3.14        2.88      0.88 o 
  -1   5   8     1373.44     1370.29     30.61 o 
   0   5   8      195.52      190.19      3.89 o 
   1   5   8      884.21      876.57     19.68 o 
   2   5   8      154.91      136.08      2.46 o 
   3   5   8      381.07      367.49      6.96 o 
   4   5   8        0.71        1.19      0.64 o 
   5   5   8        6.12        6.61      1.12 o 
  -6   6   8        0.03       -0.51      1.85 o 
  -5   6   8      257.37      262.75      6.43 o 
  -4   6   8       16.98       14.25      1.43 o 
  -3   6   8      255.52      262.55      5.18 o 
  -2   6   8        0.06        0.92      1.29 o 
  -1   6   8      340.26      344.78      9.99 o 
   0   6   8      692.05      692.25      5.52 o 
   1   6   8        5.94        2.28      0.66 o 
   2   6   8      670.47      664.41     10.82 o 
   3   6   8       84.03       77.36      2.58 o 
   4   6   8      280.57      295.22      5.68 o 
  -5   7   8        2.81        1.82      0.72 o 
  -4   7   8      103.64      109.98      3.49 o 
  -3   7   8        6.20        5.52      0.97 o 
  -2   7   8       69.06       64.94      2.37 o 
  -1   7   8      486.09      478.44     11.46 o 
   0   7   8        0.68        3.77      1.25 o 
   1   7   8      241.34      241.05      7.34 o 
   2   7   8        3.33        4.95      0.94 o 
   3   7   8      122.18      110.25      2.65 o 
   4   7   8      264.58      269.82      8.18 o 
  -5   8   8       28.14       29.87      2.04 o 
  -4   8   8      104.99       97.76      2.68 o 
  -3   8   8        0.45        1.68      1.48 o 
  -2   8   8       33.02       35.29      1.62 o 
  -1   8   8        4.67        5.67      1.79 o 
   0   8   8        1.15        2.26      1.33 o 
   1   8   8        1.80        3.25      1.51 o 
   2   8   8       15.10       16.03      1.44 o 
   3   8   8       75.89       75.22      2.76 o 
  -4   9   8       33.42       33.94      2.11 o 
  -3   9   8        1.48        2.84      1.58 o 
  -2   9   8       37.38       33.83      1.84 o 
  -1   9   8      134.08      125.70      2.77 o 
   0   9   8       10.74       10.51      1.28 o 
   1   9   8        2.09        3.38      1.03 o 
   2   9   8        2.70        1.37      0.73 o 
  -3  10   8      383.99      385.12     11.50 o 
  -2  10   8       81.18       70.26      3.13 o 
  -1  10   8        6.61        5.93      1.09 o 
   0  10   8       42.59       30.95      2.11 o 
   1  10   8       20.85       20.60      1.80 o 
   0 -11   9      100.90       99.66     10.28 o 
   1 -11   9      108.74      107.72      2.23 o 
  -1 -10   9      151.95      142.49     12.07 o 
   0 -10   9      106.76      109.38      2.60 o 
   1 -10   9       76.69       73.15      3.04 o 
   2 -10   9       45.36       46.40      1.63 o 
   3 -10   9       17.56       17.00      1.19 o 
  -3  -9   9        7.77        8.61      1.12 o 
  -2  -9   9       10.03        8.36      1.04 o 
  -1  -9   9       43.92       42.52      2.08 o 
   0  -9   9        7.95        7.86      0.81 o 
   1  -9   9        9.75        7.30      1.08 o 
   2  -9   9        3.01        4.33      0.68 o 
   3  -9   9       88.08       86.23      4.93 o 
   4  -9   9        3.20        3.10      0.71 o 
  -4  -8   9      123.72      121.56      3.75 o 
  -3  -8   9       41.47       48.50      1.93 o 
  -2  -8   9       77.31       78.38      2.63 o 
  -1  -8   9       47.52       43.93      1.77 o 
   0  -8   9       16.02       16.51      0.90 o 
   1  -8   9        9.85        6.97      0.69 o 
   2  -8   9        5.40        3.84      0.60 o 
   3  -8   9        1.80        2.38      2.50 o 
   4  -8   9        1.19        2.01      0.67 o 
  -4  -7   9       75.38       77.34      2.60 o 
  -3  -7   9        3.27        2.86      0.77 o 
  -2  -7   9      598.49      605.41     16.88 o 
  -1  -7   9       26.87       24.57      0.82 o 
   0  -7   9       36.73       35.78      2.66 o 
   1  -7   9      235.07      235.97     19.50 o 
   2  -7   9      301.04      330.51     31.27 o 
   3  -7   9      185.91      206.39     17.87 o 
   4  -7   9       16.80       16.97      1.71 o 
   5  -7   9       17.88       17.79      0.97 o 
  -5  -6   9      141.07      147.67      4.34 o 
  -4  -6   9       46.59       46.11      2.46 o 
  -3  -6   9      311.51      320.22      7.82 o 
  -2  -6   9       30.88       26.68      1.35 o 
  -1  -6   9      141.76      122.55      7.17 o 
   0  -6   9       28.63       27.70      2.85 o 
   1  -6   9      351.84      361.63     29.00 o 
   2  -6   9      236.34      243.25     16.82 o 
   3  -6   9      234.54      230.70     17.55 o 
   4  -6   9       92.65       97.77      7.98 o 
   5  -6   9        4.12        4.80      0.78 o 
  -5  -5   9      116.23      118.49      3.07 o 
  -4  -5   9       97.24       92.87      2.55 o 
  -3  -5   9       13.66       13.15      1.13 o 
  -2  -5   9      487.02      468.70      7.89 o 
  -1  -5   9        3.91        5.34      0.76 o 
   0  -5   9      189.56      192.03     17.27 o 
   1  -5   9      489.57      590.55     60.43 o 
   2  -5   9      109.57      100.41     15.81 o 
   3  -5   9      382.10      390.17     18.11 o 
   4  -5   9       65.44       62.34      6.33 o 
   5  -5   9       29.15       29.40      3.79 o 
  -6  -4   9       31.78       29.53      1.86 o 
  -5  -4   9       46.20       49.63      2.32 o 
  -4  -4   9        4.93        3.99      0.90 o 
  -3  -4   9       12.73       17.03      1.17 o 
  -2  -4   9      112.36      123.33     14.59 o 
   0  -4   9       15.66       14.43      1.46 o 
   1  -4   9        9.65        6.96      0.37 o 
   2  -4   9      202.62      203.43     25.04 o 
   3  -4   9       61.69       61.07      5.42 o 
   4  -4   9       44.07       50.20      1.53 o 
   5  -4   9        4.34        3.70      1.48 o 
   6  -4   9        4.54        2.49      0.87 o 
  -6  -3   9       23.48       25.92      1.90 o 
  -5  -3   9      154.70      154.94      3.54 o 
  -4  -3   9       14.66       12.93      1.14 o 
  -3  -3   9      168.96      179.96     21.32 o 
  -2  -3   9      328.46      331.32     36.90 o 
  -1  -3   9       33.84       35.44      2.36 o 
   0  -3   9      655.89      717.86     43.72 o 
   1  -3   9       25.84       27.54      1.32 o 
   2  -3   9      216.12      209.71     16.10 o 
   3  -3   9        7.62        6.88      1.64 o 
   4  -3   9        0.30        1.25      1.99 o 
   5  -3   9       20.53       17.41      1.12 o 
   6  -3   9       20.33       21.02      2.12 o 
  -6  -2   9      101.20      105.21      3.51 o 
  -5  -2   9       24.03       21.49      1.47 o 
  -4  -2   9      120.24      112.72      2.79 o 
  -3  -2   9      167.01      177.02     18.55 o 
  -2  -2   9      106.92      108.74      8.38 o 
  -1  -2   9      296.85      316.45     22.46 o 
   0  -2   9       11.61        8.22      0.39 o 
   1  -2   9      652.86      616.68     28.14 o 
   2  -2   9      180.71      182.12      6.58 o 
   3  -2   9      199.57      193.44      7.83 o 
   4  -2   9      142.65      136.80      2.33 o 
   5  -2   9       98.49       96.08      2.05 o 
   6  -2   9      161.18      150.98      3.64 o 
  -6  -1   9       14.42       25.39      1.90 o 
  -5  -1   9      146.05      144.80      3.47 o 
  -4  -1   9      200.99      192.75      5.90 o 
  -3  -1   9       58.21       62.05      4.23 o 
  -2  -1   9      386.93      440.14     32.50 o 
  -1  -1   9       38.25       55.98      1.06 o 
   0  -1   9     1334.65     1328.12     41.39 o 
   1  -1   9      444.39      438.98     14.65 o 
   2  -1   9      243.40      249.59      5.41 o 
   3  -1   9      594.86      596.45     10.88 o 
   4  -1   9        0.65        0.81      0.35 o 
   5  -1   9      189.02      203.69      4.23 o 
   6  -1   9        3.86        4.24      1.73 o 
  -6   0   9       38.14       40.98      2.11 o 
  -5   0   9       14.61       16.55      1.46 o 
  -4   0   9       49.85       51.83      2.05 o 
  -3   0   9      227.15      228.83      4.68 o 
  -2   0   9       44.57       36.25      1.51 o 
  -1   0   9      881.73      878.99     17.87 o 
   0   0   9      207.53      200.01      3.67 o 
   1   0   9       32.18       32.19      0.90 o 
   2   0   9      591.84      599.13      6.67 o 
   3   0   9       50.36       59.53      1.62 o 
   4   0   9        8.23        8.29      0.97 o 
   5   0   9        5.85        7.35      0.85 o 
   6   0   9       70.69       75.40      5.21 o 
  -6   1   9       46.89       57.34      2.53 o 
  -5   1   9       29.98       29.99      1.60 o 
  -4   1   9        0.01        3.07      1.42 o 
  -3   1   9       25.07       26.15      1.41 o 
  -2   1   9       81.06       72.10      2.22 o 
  -1   1   9       42.11       54.44      1.65 o 
   0   1   9       74.63       69.56      2.02 o 
   1   1   9      181.68      179.92      3.32 o 
   2   1   9        1.87        1.51      0.50 o 
   3   1   9        5.77       10.88      1.04 o 
   4   1   9       13.91       13.74      0.94 o 
   5   1   9      136.30      137.04      3.45 o 
  -6   2   9      121.49      126.11      3.39 o 
  -5   2   9        3.95        5.61      1.19 o 
  -4   2   9       71.25       71.50      2.41 o 
  -3   2   9      103.36      102.02      3.80 o 
  -2   2   9      148.15      157.24      2.68 o 
  -1   2   9      931.50      917.86     20.47 o 
   0   2   9      438.77      424.47     13.67 o 
   1   2   9      612.44      567.63      4.67 o 
   2   2   9      238.34      211.47      2.78 o 
   3   2   9       78.80       67.42      1.49 o 
   4   2   9       14.80       11.68      0.66 o 
   5   2   9       24.85       21.46      2.66 o 
  -6   3   9       16.96       17.95      1.81 o 
  -5   3   9      223.78      211.71      5.54 o 
  -4   3   9       48.10       52.51      2.42 o 
  -3   3   9      690.60      663.32     11.08 o 
  -2   3   9      611.58      633.73      6.87 o 
  -1   3   9      122.35      124.14      3.44 o 
   0   3   9     2005.56     1941.94     29.54 o 
   1   3   9        0.10        0.48      0.41 o 
   2   3   9      212.01      215.47      2.56 o 
   3   3   9       38.68       41.39      1.11 o 
   4   3   9      172.01      164.37      2.75 o 
   5   3   9      198.28      192.82      5.12 o 
  -6   4   9      305.31      336.11      6.50 o 
  -5   4   9        1.10        1.56      1.12 o 
  -4   4   9      191.81      210.24      8.10 o 
  -3   4   9      551.56      560.54      9.40 o 
  -2   4   9       67.13       62.34      2.65 o 
  -1   4   9       81.66       76.34      5.48 o 
   0   4   9      221.94      189.09      9.48 o 
   1   4   9       86.01       95.46      3.50 o 
   2   4   9        3.72        3.68      0.79 o 
   3   4   9       55.61       60.33      2.26 o 
   4   4   9      176.88      180.41      5.62 o 
   5   4   9       85.36       77.06      2.41 o 
  -6   5   9       28.14       28.68      2.09 o 
  -5   5   9       85.34       84.56      3.96 o 
  -4   5   9      108.18       92.20      2.54 o 
  -3   5   9        3.60        3.25      0.74 o 
  -2   5   9       14.87       16.79      1.43 o 
  -1   5   9      163.58      154.20      3.39 o 
   0   5   9      263.54      263.20      6.60 o 
   1   5   9       20.09       17.15      1.01 o 
   2   5   9      310.92      296.79      5.38 o 
   3   5   9      189.65      194.99      5.00 o 
   4   5   9       14.46       17.89      1.46 o 
  -5   6   9        0.01        3.14      1.61 o 
  -4   6   9      156.19      149.01      4.36 o 
  -3   6   9      168.30      173.27      4.09 o 
  -2   6   9       13.43       14.34      1.33 o 
  -1   6   9       34.75       31.59      1.46 o 
   0   6   9       19.36       23.02      1.92 o 
   1   6   9      225.77      212.22      6.50 o 
   2   6   9        0.65        1.49      0.74 o 
   3   6   9        1.26        1.08      0.54 o 
   4   6   9       12.14        7.81      1.07 o 
  -5   7   9      120.48      111.81      3.38 o 
  -4   7   9      248.69      269.07     10.34 o 
  -3   7   9        1.71        1.00      0.61 o 
  -2   7   9      204.35      205.75      5.54 o 
  -1   7   9       63.28       57.07      2.32 o 
   0   7   9       81.90       85.94      2.86 o 
   1   7   9        1.12        2.42      1.32 o 
   2   7   9        3.58        4.11      0.87 o 
   3   7   9       89.43       84.54      3.51 o 
  -4   8   9        7.23        8.49      1.46 o 
  -3   8   9       73.38       74.02      2.66 o 
  -2   8   9        6.09        6.00      1.14 o 
  -1   8   9      128.83      130.72      3.62 o 
   0   8   9        0.07        4.17      1.32 o 
   1   8   9      327.02      350.11      4.57 o 
   2   8   9       98.49       84.54      3.48 o 
  -3   9   9       15.45       14.01      1.59 o 
  -2   9   9       24.01       24.24      1.81 o 
  -1   9   9       10.89       11.57      1.47 o 
   0   9   9      328.36      347.61      5.29 o 
   1   9   9        0.32        0.89      1.09 o 
  -1 -10  10       13.40       13.88      1.68 o 
   0 -10  10       60.57       57.37      1.84 o 
   1 -10  10        0.41        2.60      1.00 o 
   2 -10  10       15.79       15.10      1.20 o 
   0  -9  10       51.40       55.43      2.65 o 
   1  -9  10      192.70      173.01      7.41 o 
   2  -9  10      142.65      137.53      6.58 o 
   3  -9  10        7.16        7.04      1.46 o 
  -3  -8  10        4.79        4.60      0.90 o 
  -2  -8  10      260.89      256.29      5.91 o 
  -1  -8  10      114.92      112.44      6.03 o 
   0  -8  10      138.31      132.97      4.66 o 
   1  -8  10      410.82      404.89     25.32 o 
   2  -8  10        0.93        1.66      1.17 o 
   3  -8  10      221.09      208.16      9.40 o 
   4  -8  10       35.65       33.20      3.20 o 
  -4  -7  10       50.69       53.69      2.01 o 
  -3  -7  10       71.99       65.17      2.12 o 
  -2  -7  10       10.22        8.81      0.99 o 
  -1  -7  10      193.36      178.61      3.36 o 
   0  -7  10      109.10      100.47      2.25 o 
   1  -7  10       57.37       58.35      6.35 o 
   2  -7  10       47.45       49.27      4.28 o 
   3  -7  10        0.09        1.82      0.83 o 
   4  -7  10       63.18       50.15      5.17 o 
  -4  -6  10       14.01       15.84      1.44 o 
  -3  -6  10        2.30        3.43      0.91 o 
  -2  -6  10      597.29      612.94     10.38 o 
  -1  -6  10      248.15      264.91     40.72 o 
   0  -6  10      183.44      186.12     28.56 o 
   1  -6  10        1.82        2.58      0.71 o 
   2  -6  10      138.71      143.34     16.59 o 
   3  -6  10        3.13        2.73      0.70 o 
   4  -6  10      110.93      109.31      3.87 o 
   5  -6  10       13.32       15.65      3.17 o 
  -5  -5  10        0.31        2.14      1.30 o 
  -4  -5  10       49.92       49.24      2.06 o 
  -3  -5  10        3.08        4.25      0.89 o 
  -2  -5  10       22.23       20.45      3.13 o 
  -1  -5  10      145.29      139.17     22.01 o 
   0  -5  10        8.98       11.37      1.35 o 
   1  -5  10        7.84        5.33      0.60 o 
   2  -5  10      218.94      251.43     26.81 o 
   3  -5  10      335.62      361.47     34.66 o 
   4  -5  10      354.15      351.97     19.99 o 
   5  -5  10        0.01        2.38      1.21 o 
  -5  -4  10       50.34       53.16      2.80 o 
  -4  -4  10      138.19      135.80      3.88 o 
  -3  -4  10      422.63      440.53      7.70 o 
  -2  -4  10     2253.76     2445.57    357.07 o 
  -1  -4  10      180.14      191.86     21.17 o 
   0  -4  10      309.92      301.21     21.80 o 
   1  -4  10      602.44      614.87     81.53 o 
   2  -4  10       15.48       19.35      2.88 o 
   3  -4  10       12.48       12.36      2.09 o 
   4  -4  10       24.27       23.78      1.20 o 
   5  -4  10       29.18       30.71      1.38 o 
  -5  -3  10       20.88       19.41      1.59 o 
  -4  -3  10      214.42      216.43      3.60 o 
  -3  -3  10      357.07      345.33     12.70 o 
  -2  -3  10       78.50       77.95      8.72 o 
  -1  -3  10      544.77      618.35     63.52 o 
   0  -3  10      173.86      169.01      5.39 o 
   1  -3  10        7.38        8.83      0.70 o 
   2  -3  10       80.05       73.39      6.55 o 
   3  -3  10        0.58        1.85      0.44 o 
   4  -3  10      243.05      263.10      3.41 o 
   5  -3  10       13.86        8.78      0.83 o 
  -6  -2  10        0.37        1.81      0.85 o 
  -5  -2  10       14.50       18.92      1.59 o 
  -4  -2  10        5.59        7.25      1.09 o 
  -3  -2  10      175.10      175.43     13.05 o 
  -2  -2  10       36.57       41.68      2.14 o 
  -1  -2  10       68.76       70.19      2.94 o 
   0  -2  10       68.25       65.14      3.85 o 
   1  -2  10      197.61      215.73      9.40 o 
   2  -2  10       20.25       20.22      1.67 o 
   3  -2  10      218.23      230.23      7.87 o 
   4  -2  10        3.26        2.53      1.51 o 
   5  -2  10       56.12       61.92      1.80 o 
  -6  -1  10        9.03        9.95      1.50 o 
  -5  -1  10       29.70       31.90      1.74 o 
  -4  -1  10       98.83       96.22      2.16 o 
  -3  -1  10      230.81      225.66     24.62 o 
  -2  -1  10        1.24        1.51      0.65 o 
  -1  -1  10      143.24      143.42      7.77 o 
   0  -1  10      343.40      353.30      8.89 o 
   1  -1  10       85.01       83.42      1.80 o 
   2  -1  10        9.21       10.81      1.51 o 
   3  -1  10       46.56       47.21      2.17 o 
   4  -1  10        0.50        1.95      0.65 o 
   5  -1  10        0.10        1.48      0.60 o 
  -6   0  10       10.60       14.74      1.58 o 
  -5   0  10      178.27      176.37      6.89 o 
  -4   0  10      198.91      182.14      2.88 o 
  -3   0  10       39.99       32.78      1.65 o 
  -2   0  10      777.96      747.20     15.45 o 
  -1   0  10       27.60       24.68      1.14 o 
   0   0  10        0.06        4.18      1.03 o 
   1   0  10      125.17      117.34      4.95 o 
   2   0  10      544.50      561.32     13.68 o 
   3   0  10       18.03       17.51      0.86 o 
   4   0  10        1.79        2.08      0.57 o 
   5   0  10       94.99       94.89      2.69 o 
  -6   1  10      121.41      114.82      3.73 o 
  -5   1  10      496.30      511.80     12.12 o 
  -4   1  10       45.24       50.78      2.24 o 
  -3   1  10      203.97      218.20      3.47 o 
  -2   1  10       92.69       87.17      2.70 o 
  -1   1  10       35.68       33.84      0.96 o 
   0   1  10      106.73      110.06      2.36 o 
   1   1  10        0.87        1.87      0.48 o 
   2   1  10      114.55      113.86      2.53 o 
   3   1  10        4.27        4.08      0.43 o 
   4   1  10       39.32       47.17      2.23 o 
   5   1  10      291.26      284.60      8.78 o 
  -6   2  10        1.35        6.25      1.31 o 
  -5   2  10       10.96       10.92      1.10 o 
  -4   2  10        0.61        1.57      0.66 o 
  -3   2  10       85.51       66.04      2.07 o 
  -2   2  10      282.79      258.10      5.09 o 
  -1   2  10       65.83       61.55      1.40 o 
   0   2  10      935.42      906.78     12.19 o 
   1   2  10      843.78      854.00     26.70 o 
   2   2  10      139.76      146.48      5.59 o 
   3   2  10      438.17      452.57      6.97 o 
   4   2  10       17.94       18.53      1.04 o 
   5   2  10      172.42      173.84      5.11 o 
  -6   3  10       17.72       17.06      1.75 o 
  -5   3  10        1.46        1.99      1.50 o 
  -4   3  10       67.45       57.05      2.32 o 
  -3   3  10       15.45       11.21      1.03 o 
  -2   3  10      112.59      115.16      3.42 o 
  -1   3  10      803.63      782.74     16.33 o 
   0   3  10      195.27      185.15      7.44 o 
   1   3  10       21.98       19.91      1.14 o 
   2   3  10       69.54       64.89      1.73 o 
   3   3  10       46.86       45.02      1.66 o 
   4   3  10       19.81       22.62      1.38 o 
  -5   4  10        0.00        0.92      1.15 o 
  -4   4  10      103.26       87.07      3.56 o 
  -3   4  10        2.66        0.67      0.54 o 
  -2   4  10        8.31        5.75      0.97 o 
  -1   4  10      163.22      172.24      3.08 o 
   0   4  10        2.67        4.11      0.91 o 
   1   4  10       36.64       36.85      1.49 o 
   2   4  10        0.21        1.24      1.08 o 
   3   4  10        3.47        5.40      0.91 o 
   4   4  10        3.92        2.60      0.70 o 
  -5   5  10       98.16      117.09      4.03 o 
  -4   5  10        0.54        1.22      0.73 o 
  -3   5  10       92.93       88.91      2.98 o 
  -2   5  10       26.29       21.50      1.59 o 
  -1   5  10       74.88       72.92      2.23 o 
   0   5  10      125.20      110.64      2.69 o 
   1   5  10       93.18       92.62      2.46 o 
   2   5  10      183.43      179.32      6.17 o 
   3   5  10      108.07      103.38      3.20 o 
   4   5  10       36.74       34.09      1.82 o 
  -5   6  10       48.45       46.70      2.41 o 
  -4   6  10      201.76      214.23      4.81 o 
  -3   6  10      176.51      187.26      3.50 o 
  -2   6  10      261.77      259.82      3.62 o 
  -1   6  10        0.22        2.30      0.82 o 
   0   6  10      163.08      162.40      2.80 o 
   1   6  10       72.45       81.37      2.55 o 
   2   6  10       96.26       96.16      2.71 o 
   3   6  10      154.45      153.93      2.83 o 
  -4   7  10      109.84      108.53      2.96 o 
  -3   7  10      146.40      159.56      4.24 o 
  -2   7  10        2.85        4.88      1.10 o 
  -1   7  10      326.28      330.57      7.98 o 
   0   7  10        0.20        2.59      0.72 o 
   1   7  10       13.83       11.61      1.46 o 
   2   7  10      313.77      303.72      6.03 o 
  -3   8  10      134.24      155.54      3.95 o 
  -2   8  10       10.73       11.34      1.57 o 
  -1   8  10       13.74       17.59      1.64 o 
   0   8  10      110.49      109.32      3.86 o 
   1   8  10       89.58      102.13      3.40 o 
  -1   9  10       14.01       13.15      1.58 o 
  -1  -9  11       62.16       62.87      2.96 o 
   0  -9  11       50.01       42.71      2.00 o 
   1  -9  11       31.95       29.48      1.28 o 
   2  -9  11       66.55       56.64      5.64 o 
  -1  -8  11       22.99       20.48      1.84 o 
   0  -8  11        0.01        4.33      2.09 o 
   1  -8  11       14.46       12.81      1.00 o 
   2  -8  11        0.12        2.38      1.01 o 
   3  -8  11       15.54       14.88      1.08 o 
  -3  -7  11        5.54        5.27      0.98 o 
  -2  -7  11       19.66       17.21      1.21 o 
  -1  -7  11      484.25      496.89      9.02 o 
   0  -7  11       15.47       18.33      1.86 o 
   1  -7  11       11.71       12.54      1.05 o 
   2  -7  11       64.53       67.98      8.49 o 
   3  -7  11       40.44       39.81      5.08 o 
  -4  -6  11       29.41       31.49      1.72 o 
  -3  -6  11      515.27      535.13      8.79 o 
  -2  -6  11       12.02       10.83      1.05 o 
  -1  -6  11      140.13      169.83     25.47 o 
   0  -6  11      121.39      147.17     20.64 o 
   1  -6  11       92.44      108.71     14.43 o 
   2  -6  11      126.79      129.76     13.47 o 
   3  -6  11      117.54      114.05      7.89 o 
   4  -6  11      301.73      306.64     33.53 o 
  -4  -5  11       73.21       81.77      2.41 o 
  -3  -5  11       54.58       53.24      1.87 o 
  -2  -5  11       83.35       93.00      3.87 o 
  -1  -5  11        5.29        5.59      0.52 o 
   0  -5  11      116.03      122.62     11.41 o 
   1  -5  11       62.21       68.82      5.84 o 
   2  -5  11        2.03        2.14      0.65 o 
   3  -5  11       38.09       40.77      6.41 o 
   4  -5  11       94.50       93.37      8.34 o 
  -5  -4  11       16.11       15.91      1.41 o 
  -4  -4  11        5.38        6.83      1.14 o 
  -3  -4  11       10.33       13.49      1.20 o 
  -2  -4  11       12.18       11.94      2.18 o 
  -1  -4  11       10.79       10.74      1.01 o 
   0  -4  11       97.67       98.99      7.96 o 
   1  -4  11       15.83       15.04      2.39 o 
   2  -4  11       28.04       30.78      3.85 o 
   3  -4  11       73.71       78.58      9.48 o 
   4  -4  11       22.17       20.66      1.02 o 
  -5  -3  11       79.86       90.39      3.80 o 
  -4  -3  11       79.75       76.81      2.37 o 
  -3  -3  11       14.67       16.22      1.34 o 
  -2  -3  11       71.19       87.34     11.27 o 
  -1  -3  11        0.34        1.96      0.59 o 
   0  -3  11        7.30        6.76      0.49 o 
   1  -3  11       42.59       41.78      1.31 o 
   2  -3  11       14.61       14.02      0.83 o 
   3  -3  11       84.95       88.62      8.84 o 
   4  -3  11       30.35       30.70      1.33 o 
   5  -3  11       32.87       33.82      1.52 o 
  -5  -2  11      124.61      130.28      3.58 o 
  -4  -2  11        9.92        8.67      1.20 o 
  -3  -2  11      130.15      138.84      3.13 o 
  -2  -2  11       10.09       12.80      1.77 o 
  -1  -2  11      187.77      187.44     13.02 o 
   0  -2  11      446.63      522.54     36.20 o 
   1  -2  11       87.42       84.49      4.42 o 
   2  -2  11       14.25       12.76      1.32 o 
   3  -2  11      163.75      167.49     12.48 o 
   4  -2  11       31.29       29.81      1.44 o 
   5  -2  11       42.59       37.22      1.53 o 
  -5  -1  11      184.71      205.43      4.54 o 
  -4  -1  11      110.30      105.51      2.78 o 
  -3  -1  11       10.45       10.63      1.41 o 
  -2  -1  11      539.14      613.12     51.74 o 
  -1  -1  11      437.92      439.41     18.38 o 
   0  -1  11       31.79       31.88      1.06 o 
   1  -1  11      410.87      407.34     17.51 o 
   2  -1  11      133.73      137.31      9.73 o 
   3  -1  11      161.11      160.63     13.01 o 
   4  -1  11       15.88       18.40      1.16 o 
   5  -1  11      104.67      102.66      2.22 o 
  -5   0  11       30.60       31.40      1.90 o 
  -4   0  11        1.75        4.07      1.67 o 
  -3   0  11      498.62      499.38      8.22 o 
  -2   0  11       22.85       21.77      1.40 o 
  -1   0  11      115.04      108.50      5.73 o 
   0   0  11      151.62      148.18      3.92 o 
   1   0  11      490.53      488.83      7.29 o 
   2   0  11        1.40        1.68      0.35 o 
   3   0  11        3.27        1.88      0.77 o 
   4   0  11      585.70      629.29     10.06 o 
  -5   1  11       64.36       68.55      2.74 o 
  -4   1  11        2.25        3.86      0.92 o 
  -3   1  11       54.72       52.54      2.53 o 
  -2   1  11       44.64       33.68      1.63 o 
  -1   1  11        0.11        1.05      0.49 o 
   0   1  11       21.72       20.83      1.62 o 
   1   1  11       95.07       89.11      1.84 o 
   2   1  11        3.59        2.11      0.36 o 
   3   1  11       41.01       40.05      2.29 o 
   4   1  11       43.50       44.58      1.46 o 
  -5   2  11       63.58       72.17      2.43 o 
  -4   2  11       23.92       21.10      1.56 o 
  -3   2  11       51.29       64.28      2.22 o 
  -2   2  11       61.15       60.45      2.49 o 
  -1   2  11        3.85        4.92      0.51 o 
   0   2  11        1.93        1.79      0.59 o 
   1   2  11       26.55       20.99      0.74 o 
   2   2  11        3.07        2.63      0.59 o 
   3   2  11      146.06      137.79      2.45 o 
   4   2  11        0.17        1.02      0.69 o 
  -5   3  11      123.01      145.19      4.33 o 
  -4   3  11      437.68      433.44      5.86 o 
  -3   3  11       24.18       22.92      1.57 o 
  -2   3  11      261.26      271.14      5.21 o 
  -1   3  11        0.17       -0.35      1.16 o 
   0   3  11       14.16       13.97      1.21 o 
   1   3  11       92.00       96.03      2.52 o 
   2   3  11       11.83        9.58      1.02 o 
   3   3  11      143.50      150.29      4.01 o 
  -5   4  11       75.49       69.60      3.15 o 
  -4   4  11        2.83        2.06      0.96 o 
  -3   4  11       80.26       91.38      2.92 o 
  -2   4  11        0.04        3.05      0.77 o 
  -1   4  11       97.10      106.89      3.28 o 
   1   4  11      175.54      167.39      4.17 o 
   2   4  11      501.38      511.02     11.56 o 
   3   4  11        7.54        4.48      0.91 o 
  -4   5  11       26.25       30.75      2.07 o 
  -3   5  11       28.70       35.11      2.01 o 
  -2   5  11      322.11      341.84      8.58 o 
  -1   5  11       10.87       11.05      1.35 o 
   0   5  11      213.90      205.89      4.24 o 
   1   5  11      232.53      219.99      4.70 o 
   2   5  11        8.12        5.16      0.86 o 
   3   5  11      544.16      523.41      9.62 o 
  -4   6  11        2.62        2.24      0.86 o 
  -3   6  11        8.96        6.46      1.30 o 
  -2   6  11        0.69        1.83      0.77 o 
  -1   6  11       35.77       40.39      2.09 o 
   0   6  11       72.61       69.86      2.43 o 
   1   6  11       43.48       50.11      1.98 o 
   2   6  11      133.97      124.51      4.05 o 
  -3   7  11       15.48        9.41      1.29 o 
  -2   7  11        2.91        3.01      0.84 o 
  -1   7  11        0.41        5.25      2.03 o 
   0   7  11        9.82        9.21      1.14 o 
   1   7  11        5.32        5.47      1.05 o 
  -1   8  11      155.18      154.45      6.49 o 
  -1  -8  12        0.08       -0.07      1.82 o 
   0  -8  12        9.72       10.39      1.56 o 
   1  -8  12       31.72       38.61      2.36 o 
  -1  -7  12        0.02        1.69      2.10 o 
   0  -7  12       95.89      116.50     21.11 o 
   1  -7  12      128.37      142.58     11.14 o 
   2  -7  12       55.79       62.40      8.67 o 
  -3  -6  12       59.64       63.37      2.42 o 
  -2  -6  12      184.20      162.48      3.47 o 
  -1  -6  12      101.62      108.21     15.58 o 
   0  -6  12        0.21        2.40      1.15 o 
   1  -6  12       10.80       10.05      0.88 o 
   2  -6  12       32.19       34.20      3.61 o 
   3  -6  12      136.13      160.00     18.60 o 
  -4  -5  12       15.92       19.66      1.64 o 
  -3  -5  12      168.58      169.50      5.90 o 
  -2  -5  12       73.41       67.82      2.76 o 
  -1  -5  12       13.93       16.59      0.87 o 
   0  -5  12      197.11      231.61     29.34 o 
   1  -5  12       23.48       23.59      1.12 o 
   2  -5  12       19.25       21.88      2.18 o 
   3  -5  12       57.93       57.43      5.61 o 
  -4  -4  12      374.30      398.00      7.79 o 
  -3  -4  12        5.07        3.37      0.79 o 
  -2  -4  12        4.57        6.91      0.95 o 
  -1  -4  12      365.99      408.82     37.39 o 
   0  -4  12       22.34       20.53      4.97 o 
   1  -4  12      145.85      154.28     15.83 o 
   2  -4  12      106.60      117.51      4.79 o 
   3  -4  12       32.88       33.21      3.22 o 
   4  -4  12       18.91       19.64      1.92 o 
  -4  -3  12        9.32        8.35      1.18 o 
  -3  -3  12       73.55       72.93      2.48 o 
  -2  -3  12      137.47      158.63     18.58 o 
  -1  -3  12       42.10       41.74      3.10 o 
   0  -3  12      123.90      135.04     11.37 o 
   1  -3  12      163.30      168.44     18.99 o 
   2  -3  12      600.38      644.41     42.73 o 
   3  -3  12        2.92        3.38      0.67 o 
   4  -3  12      239.39      264.76     10.40 o 
  -4  -2  12       47.85       53.50      2.25 o 
  -3  -2  12       16.24       21.96      1.42 o 
  -2  -2  12       58.20       55.03      5.84 o 
  -1  -2  12       10.07        7.81      0.84 o 
   0  -2  12        8.95        8.11      0.56 o 
   1  -2  12      389.08      450.64     46.19 o 
   2  -2  12        5.66        6.08      1.83 o 
   3  -2  12       10.64       11.67      1.04 o 
   4  -2  12      152.35      157.03     12.52 o 
  -5  -1  12        7.23        5.64      1.19 o 
  -4  -1  12       40.33       36.58      1.88 o 
  -3  -1  12       13.65       20.33      1.40 o 
  -2  -1  12       12.40       11.46      0.76 o 
  -1  -1  12       29.36       26.59      1.36 o 
   0  -1  12      214.78      218.33      9.78 o 
   1  -1  12      269.60      273.55     17.33 o 
   2  -1  12      269.38      265.82     13.24 o 
   3  -1  12      220.17      195.42     27.87 o 
   4  -1  12       12.44       11.42      1.04 o 
  -5   0  12       18.36       23.73      1.73 o 
  -4   0  12      122.55      135.30      3.03 o 
  -3   0  12        0.25        1.89      1.57 o 
  -2   0  12       22.13       16.02      1.21 o 
  -1   0  12       64.07       58.02      5.20 o 
   0   0  12        0.87        1.02      0.29 o 
   1   0  12      100.37      100.42      4.90 o 
   2   0  12        5.20        4.26      0.63 o 
   3   0  12       63.96       67.47      3.23 o 
   4   0  12       19.82       17.00      1.06 o 
  -5   1  12       74.56       81.17      3.08 o 
  -4   1  12        1.83        2.05      0.82 o 
  -3   1  12      256.57      255.54      7.77 o 
  -2   1  12       20.02       27.18      1.45 o 
  -1   1  12      213.48      214.73      8.59 o 
   0   1  12      873.90      868.86     19.05 o 
   1   1  12      341.78      332.45     17.54 o 
   2   1  12      364.42      334.66     18.72 o 
   3   1  12       32.85       32.82      2.05 o 
   4   1  12      145.92      135.96      3.20 o 
  -5   2  12        5.10        7.15      1.39 o 
  -4   2  12      222.31      211.06      5.40 o 
  -3   2  12        2.32        4.38      1.19 o 
  -2   2  12      124.23      120.54      2.53 o 
  -1   2  12      215.76      206.44     20.73 o 
   0   2  12        0.22        1.12      1.25 o 
   1   2  12      938.21      997.81      9.57 o 
   2   2  12        4.79        4.51      0.81 o 
   3   2  12      246.58      240.18      5.21 o 
  -4   3  12        2.18        2.56      0.98 o 
  -3   3  12      113.71      101.74      3.30 o 
  -2   3  12       43.55       41.56      2.25 o 
  -1   3  12        3.27        3.16      0.80 o 
   0   3  12      543.15      569.82     10.00 o 
   1   3  12        0.05        3.30      1.24 o 
   2   3  12      170.04      164.14      3.46 o 
  -4   4  12        5.15        8.73      1.40 o 
  -3   4  12       29.75       34.28      2.02 o 
  -2   4  12        7.08        9.46      1.32 o 
  -1   4  12       20.48       25.15      1.66 o 
   0   4  12      104.66      102.19      3.19 o 
   1   4  12        7.28        7.20      1.16 o 
   2   4  12       37.53       34.47      1.68 o 
  -3   5  12      128.66      126.36      3.44 o 
  -2   5  12       59.63       60.95      2.34 o 
  -1   5  12      168.76      166.88      4.76 o 
   0   5  12      193.23      204.49      4.53 o 
   1   5  12       87.36       82.74      2.47 o 
   2   5  12        2.44        5.01      1.10 o 
  -3   6  12       18.04       18.32      1.61 o 
  -2   6  12      557.95      588.94     12.81 o 
   0   6  12        0.90        1.22      1.90 o 
   1   6  12      412.58      408.95      5.57 o 
   0  -7  13       45.40       49.18      3.13 o 
   1  -7  13       80.19       91.14     11.43 o 
  -1  -6  13       75.69       62.30      2.54 o 
   0  -6  13      143.47      176.80     16.36 o 
   1  -6  13       18.63       22.75      2.50 o 
   2  -6  13       44.36       46.40      3.68 o 
  -3  -5  13       54.01       64.27      2.65 o 
  -1  -5  13      701.02      805.42    110.00 o 
   0  -5  13        4.08        3.07      0.56 o 
   1  -5  13      148.05      155.75     26.57 o 
   2  -5  13      102.09      113.28     11.17 o 
  -3  -4  13       21.65       21.29      1.51 o 
  -2  -4  13       89.68       81.63      2.38 o 
  -1  -4  13       16.98       19.07      1.01 o 
   0  -4  13      102.12      101.05     12.53 o 
   1  -4  13        3.24        2.53      1.23 o 
   2  -4  13       23.18       21.05      3.67 o 
   3  -4  13      222.41      233.25     31.80 o 
  -3  -3  13        2.19        3.47      0.89 o 
  -2  -3  13       77.90       72.94      2.70 o 
  -1  -3  13        0.71        2.64      1.02 o 
   0  -3  13        4.37        4.99      0.69 o 
   1  -3  13       16.09       14.50      1.02 o 
   2  -3  13       10.31       11.71      0.98 o 
   3  -3  13       47.22       42.16      6.57 o 
  -4  -2  13       36.86       41.44      2.13 o 
  -3  -2  13       39.61       36.13      1.66 o 
  -2  -2  13      385.08      417.68     29.27 o 
  -1  -2  13       49.20       46.64      2.90 o 
   0  -2  13      153.57      168.50     11.94 o 
   1  -2  13      104.53      100.09      5.28 o 
   2  -2  13      544.79      578.25     54.15 o 
   3  -2  13        4.83        4.80      2.71 o 
  -4  -1  13      258.43      261.54      6.54 o 
  -3  -1  13      102.88      107.86      2.86 o 
  -2  -1  13        5.09        4.24      0.87 o 
  -1  -1  13      188.12      188.89     10.93 o 
   0  -1  13        0.50        1.13      0.66 o 
   1  -1  13      168.35      164.78     11.48 o 
   2  -1  13       19.84       21.76      1.78 o 
   3  -1  13       84.11       79.47      6.24 o 
  -4   0  13       46.72       46.42      2.25 o 
  -3   0  13       31.91       39.57      1.92 o 
  -2   0  13      301.75      307.73     16.35 o 
  -1   0  13       11.24       11.78      1.73 o 
   0   0  13      346.60      359.71     20.92 o 
   1   0  13       67.15       65.08      1.87 o 
   2   0  13      135.97      123.55      8.61 o 
   3   0  13       65.03       70.44      2.93 o 
  -4   1  13        0.32        3.37      1.01 o 
  -3   1  13        5.27        5.19      1.02 o 
  -2   1  13        0.78        1.72      0.62 o 
  -1   1  13       19.21       16.24      0.86 o 
   0   1  13      116.00      106.12     10.51 o 
   1   1  13      148.69      144.63      3.13 o 
   2   1  13       56.01       54.89      2.31 o 
   3   1  13       37.12       36.64      2.27 o 
  -4   2  13        0.73        1.65      1.44 o 
  -3   2  13       14.44        8.80      1.17 o 
  -2   2  13        1.56        1.19      0.60 o 
  -1   2  13       25.58       23.66      1.58 o 
   0   2  13       14.24       12.71      1.30 o 
   1   2  13       65.99       64.11      2.94 o 
  -3   3  13       51.37       54.09      2.59 o 
  -2   3  13       64.62       65.29      2.99 o 
  -1   3  13      431.51      438.56      7.74 o 
   1   3  13       47.95       54.16      2.92 o 
  -3   4  13       37.41       41.05      2.16 o 
  -2   4  13      129.26      122.88      3.91 o 
  -1   4  13        0.41        1.45      0.70 o 
   0   4  13      123.09      135.19      3.57 o 
   1   4  13       58.45       52.72      2.10 o 
  -2   5  13       36.38       31.86      1.92 o 
  -1   5  13      318.24      323.97      4.88 o 
   0   5  13        7.44        6.38      1.28 o 
  -1  -5  14       38.66       35.13      2.04 o 
   0  -5  14       42.83       47.39      3.98 o 
  -2  -4  14       22.17       15.66      1.68 o 
  -1  -4  14       85.53       89.00      7.18 o 
   0  -4  14        3.54        2.89      0.59 o 
   1  -4  14       35.94       40.08      6.82 o 
  -2  -3  14      117.36      109.70      2.46 o 
  -1  -3  14       78.23       77.49     10.39 o 
   0  -3  14      110.08      116.24      7.77 o 
   1  -3  14      228.29      259.02     32.35 o 
   2  -3  14        0.16        1.16      1.17 o 
  -2  -2  14       14.98       15.43      1.03 o 
  -1  -2  14      242.58      233.73     33.75 o 
   0  -2  14        7.42        7.99      1.26 o 
   1  -2  14      109.04      108.98      8.19 o 
   2  -2  14      152.24      155.24      5.16 o 
  -3  -1  14       20.62       22.25      1.72 o 
  -2  -1  14        0.04        0.83      1.18 o 
  -1  -1  14        3.38        2.40      0.44 o 
   0  -1  14       15.10       13.79      1.01 o 
   1  -1  14        0.02        0.78      0.43 o 
   2  -1  14       53.19       51.83     10.52 o 
  -3   0  14      155.27      158.36      4.56 o 
  -2   0  14        6.76        5.34      0.54 o 
  -1   0  14        1.46        2.08      0.45 o 
   0   0  14        0.35        1.58      0.93 o 
   1   0  14       21.45       29.24      1.95 o 
   2   0  14      124.86      127.94      3.19 o 
  -2   1  14       88.65       92.24      3.10 o 
  -1   1  14        5.14        4.30      0.89 o 
   0   1  14       61.27       63.49      1.65 o 
   1   1  14      345.01      372.40      8.74 o 
  -2   2  14       55.17       58.02      2.31 o 
  -1   2  14      265.35      257.14      4.13 o 
   0   2  14      116.53      114.29      2.55 o 
  -1   3  14        3.29        4.75      1.16 o 
   0   3  14        0.08        1.67      1.62 o 
                                                 
